# Supplementary material for: Crystal structure of (E)-3-(3,4-di­meth­oxy­phen­yl)-1-(1-hy­droxy­naphthalen-2-yl)prop-2-en-1-one
Source: Acta Crystallogr E Crystallogr Commun. 2015 Apr 30;71(Pt 5):o371–2. doi: 10.1107/S2056989015008087 (PMC4420054; doi:10.1107/S2056989015008087)
Supplement: Supplementary file 1 [file e-71-0o371-sup1.cif]

##############################################################################
#                                                                            #
# This CIF contains the data in a paper accepted for publication in          #
# Acta Crystallographica Section E. It conforms to the requirements of       #
# Notes for Authors for Acta Crystallographica Section E, and has been       #
# peer reviewed under the auspices of the IUCr Commission on Journals.       #
#                                                                            #
# Full details of the Crystallographic Information File format               #
# are given in the paper "The Crystallographic Information File (CIF):       #
# a New Standard Archive File for Crystallography" by S. R. Hall, F. H.      #
# Allen and I. D. Brown [Acta Cryst. (1991), A47, 655-685].                  #
#                                                                            #
# The current version of the core CIF dictionary is obtainable from          #
# ftp://ftp.iucr.org/pub/cif_core.dic.                                       #
#                                                                            #
# Software is freely available for graphical display of the structure(s)     #
# in this CIF. For information consult the CIF software page                 #
# http://www.iucr.org/resources/cif/software.                                #
#                                                                            #
# This file may be used for bona fide research purposes within the           #
# scientific community so long as proper attribution is given to the journal # 
# article from which it was obtained.                                        #
#                                                                            #
##############################################################################
data_I
_database_code_depnum_ccdc_archive 'CCDC 1051679'
_audit_creation_method     SHELXL-2014/6
_chemical_name_systematic
;
(<i>E</i>)-3-(3,4-Dimethoxyphenyl)-1-(1-hydroxynaphthalen-2-yl)prop-2-en-1-one
;
_chemical_name_common     ?
_chemical_formula_moiety     'C21 H18 O4'
_chemical_formula_sum     'C21 H18 O4'
_chemical_formula_iupac     'C21 H18 O4'
_chemical_formula_weight     334.35
_chemical_melting_point     ?
_shelx_space_group_comment
;
The symmetry employed for this shelxl refinement is uniquely defined
by the following loop, which should always be used as a source of
symmetry information in preference to the above space-group names.
They are only intended as comments.
;
_space_group_crystal_system     monoclinic
_space_group_name_H-M_alt     'P 21/n'
_space_group_name_Hall     '-P 2yn'
loop_
    _space_group_symop_operation_xyz
    'x, y, z'
    '-x+1/2, y+1/2, -z+1/2'
    '-x, -y, -z'
    'x-1/2, -y-1/2, z-1/2'
_cell_length_a     9.8784(10)
_cell_length_b     15.4108(15)
_cell_length_c     11.2288(11)
_cell_angle_alpha     90
_cell_angle_beta     92.674(2)
_cell_angle_gamma     90
_cell_volume     1707.5(3)
_cell_formula_units_Z     4
_cell_measurement_reflns_used     3582
_cell_measurement_theta_min     2.25
_cell_measurement_theta_max     26.62
_cell_measurement_temperature     293(2)
_exptl_crystal_description     'block'
_exptl_crystal_colour     'redish'
_exptl_crystal_size_max     0.30
_exptl_crystal_size_mid     0.25
_exptl_crystal_size_min     0.20
_exptl_crystal_density_diffrn     1.301
_exptl_crystal_density_meas     ?
_exptl_crystal_density_method     ?
_exptl_crystal_F_000     704
_exptl_absorpt_coefficient_mu     0.090
_exptl_absorpt_correction_type     multi-scan
_exptl_absorpt_process_details
;
(SADABS; Bruker, 2004)
;
_shelx_estimated_absorpt_T_min     ?
_shelx_estimated_absorpt_T_max     ?
_exptl_absorpt_correction_T_min     0.973
_exptl_absorpt_correction_T_max     0.982
_diffrn_ambient_temperature     293(2)
_diffrn_radiation_type     MoK\a
_diffrn_radiation_wavelength     0.71073
_diffrn_radiation_source     'fine-focus sealed tube'
_diffrn_radiation_monochromator     graphite
_diffrn_measurement_device_type     'Bruker Kappa APEXII CCD'
_diffrn_measurement_method     '\w and \f scan'
_diffrn_detector_area_resol_mean     ?
_diffrn_reflns_number     34671
_diffrn_reflns_av_R_equivalents     0.0514
_diffrn_reflns_av_sigmaI/netI     0.0310
_diffrn_reflns_theta_min     2.25
_diffrn_reflns_theta_max     26.62
_diffrn_reflns_theta_full     25.242
_diffrn_measured_fraction_theta_max     0.997
_diffrn_measured_fraction_theta_full     1.000
_diffrn_reflns_limit_h_min     -12
_diffrn_reflns_limit_h_max     12
_diffrn_reflns_limit_k_min     -19
_diffrn_reflns_limit_k_max     19
_diffrn_reflns_limit_l_min     -14
_diffrn_reflns_limit_l_max     14
_refine_special_details     ?
_reflns_number_total     3568
_reflns_number_gt     1992
_reflns_threshold_expression     I>2\s(I)
_refine_ls_structure_factor_coef     Fsqd
_refine_ls_matrix_type     full
_refine_ls_R_factor_all     0.1246
_refine_ls_R_factor_gt     0.0677
_refine_ls_wR_factor_gt     0.1795
_refine_ls_wR_factor_ref     0.2470
_refine_ls_goodness_of_fit_ref     1.077
_refine_ls_restrained_S_all     1.077
_refine_ls_number_reflns     3568
_refine_ls_number_parameters     230
_refine_ls_number_restraints     0
_refine_ls_hydrogen_treatment     constr
_refine_ls_weighting_scheme     calc
_refine_ls_weighting_details
              'w=1/[\s^2^(Fo^2^)+(0.1250P)^2^+0.6413P] where P=(Fo^2^+2Fc^2^)/3'
_atom_sites_solution_hydrogens     geom
_atom_sites_solution_primary     direct
_atom_sites_solution_secondary     difmap
_refine_ls_shift/su_max     0.000
_refine_ls_shift/su_mean     0.000
_refine_diff_density_max     0.288
_refine_diff_density_min     -0.292
_refine_ls_extinction_method
;
SHELXL2014 (Sheldrick, 2015)
;
_refine_ls_extinction_coef     0.212(16)
_refine_ls_extinction_expression
                                  'Fc^*^=kFc[1+0.001xFc^2^\l^3^/sin(2\q)]^-1/4^'
loop_
    _atom_type_symbol
    _atom_type_description
    _atom_type_scat_dispersion_real
    _atom_type_scat_dispersion_imag
    _atom_type_scat_source
    'C' 'C' 0.0033 0.0016
                         'International Tables Vol C Tables 4.2.6.8 and 6.1.1.4'
    'H' 'H' 0.0000 0.0000
                         'International Tables Vol C Tables 4.2.6.8 and 6.1.1.4'
    'O' 'O' 0.0106 0.0060
                         'International Tables Vol C Tables 4.2.6.8 and 6.1.1.4'
_computing_data_collection
;
APEX2 (Bruker, 2004)
;
_computing_cell_refinement
;
APEX2 and SAINT (Bruker, 2004)
;
_computing_data_reduction
;
SAINT and XPREP (Bruker, 2004)
;
_computing_structure_solution
;
SHELXS97 (Sheldrick, 2008)
;
_computing_structure_refinement
;
SHELXL2014 (Sheldrick, 2015)
;
_computing_molecular_graphics
;
ORTEP-3 for Windows (Farrugia, 2012)
;
_computing_publication_material
;
SHELXL2014 (Sheldrick, 2015) and PLATON (Spek, 2009)
;
loop_
    _atom_site_type_symbol
    _atom_site_label
    _atom_site_fract_x
    _atom_site_fract_y
    _atom_site_fract_z
    _atom_site_U_iso_or_equiv
    _atom_site_adp_type
    _atom_site_calc_flag
    _atom_site_occupancy
    _atom_site_disorder_assembly
    _atom_site_disorder_group
    O O1 -0.0402(2) 0.54423(14) 0.26187(18) 0.0626(6) Uani d 1 . .
    O O2 0.1324(2) 0.65677(13) 0.22420(16) 0.0568(6) Uani d 1 . .
    H H2A 0.0852 0.6136 0.2119 0.085 Uiso calc 1 . .
    O O3 -0.5102(2) 0.41489(16) 0.74635(18) 0.0691(7) Uani d 1 . .
    O O4 -0.6337(2) 0.28908(15) 0.63862(19) 0.0664(7) Uani d 1 . .
    C C1 0.1882(3) 0.76195(17) 0.3705(2) 0.0468(7) Uani d 1 . .
    C C2 0.2833(3) 0.8011(2) 0.2974(3) 0.0589(8) Uani d 1 . .
    H H2 0.2972 0.7784 0.2222 0.071 Uiso calc 1 . .
    C C3 0.3548(3) 0.8720(2) 0.3366(3) 0.0702(10) Uani d 1 . .
    H H3 0.4157 0.8983 0.2872 0.084 Uiso calc 1 . .
    C C4 0.3372(4) 0.9050(2) 0.4501(4) 0.0757(10) Uani d 1 . .
    H H4 0.3872 0.9530 0.4762 0.091 Uiso calc 1 . .
    C C5 0.2474(3) 0.8680(2) 0.5235(3) 0.0667(9) Uani d 1 . .
    H H5 0.2372 0.8907 0.5993 0.080 Uiso calc 1 . .
    C C6 0.1701(3) 0.79568(19) 0.4855(3) 0.0533(8) Uani d 1 . .
    C C7 0.0772(3) 0.7555(2) 0.5598(3) 0.0599(8) Uani d 1 . .
    H H7 0.0658 0.7770 0.6361 0.072 Uiso calc 1 . .
    C C8 0.0047(3) 0.68597(19) 0.5208(3) 0.0552(8) Uani d 1 . .
    H H8 -0.0557 0.6606 0.5715 0.066 Uiso calc 1 . .
    C C9 0.0170(3) 0.65037(17) 0.4059(2) 0.0439(7) Uani d 1 . .
    C C10 0.1113(3) 0.68788(17) 0.3329(2) 0.0445(7) Uani d 1 . .
    C C11 -0.0608(3) 0.57509(17) 0.3629(2) 0.0479(7) Uani d 1 . .
    C C12 -0.1620(3) 0.53573(18) 0.4362(3) 0.0505(7) Uani d 1 . .
    H H12 -0.1748 0.5582 0.5118 0.061 Uiso calc 1 . .
    C C13 -0.2369(3) 0.46840(19) 0.3981(3) 0.0514(7) Uani d 1 . .
    H H13 -0.2211 0.4483 0.3219 0.062 Uiso calc 1 . .
    C C14 -0.3399(3) 0.42287(18) 0.4610(2) 0.0484(7) Uani d 1 . .
    C C15 -0.3725(3) 0.44398(18) 0.5770(2) 0.0482(7) Uani d 1 . .
    H H15 -0.3268 0.4891 0.6165 0.058 Uiso calc 1 . .
    C C16 -0.4709(3) 0.39945(19) 0.6339(2) 0.0494(7) Uani d 1 . .
    C C17 -0.5390(3) 0.33076(19) 0.5753(3) 0.0502(7) Uani d 1 . .
    C C18 -0.5085(3) 0.30938(19) 0.4609(3) 0.0549(8) Uani d 1 . .
    H H18 -0.5543 0.2644 0.4213 0.066 Uiso calc 1 . .
    C C19 -0.4089(3) 0.35528(19) 0.4049(3) 0.0565(8) Uani d 1 . .
    H H19 -0.3881 0.3402 0.3277 0.068 Uiso calc 1 . .
    C C20 -0.4327(4) 0.4750(3) 0.8165(3) 0.0800(11) Uani d 1 . .
    H H20A -0.4646 0.4758 0.8960 0.120 Uiso calc 1 . .
    H H20B -0.4418 0.5318 0.7820 0.120 Uiso calc 1 . .
    H H20C -0.3391 0.4580 0.8191 0.120 Uiso calc 1 . .
    C C21 -0.6958(4) 0.2140(2) 0.5876(3) 0.0770(10) Uani d 1 . .
    H H21A -0.7562 0.1892 0.6429 0.116 Uiso calc 1 . .
    H H21B -0.6273 0.1723 0.5700 0.116 Uiso calc 1 . .
    H H21C -0.7459 0.2295 0.5155 0.116 Uiso calc 1 . .
loop_
    _atom_site_aniso_label
    _atom_site_aniso_U_11
    _atom_site_aniso_U_22
    _atom_site_aniso_U_33
    _atom_site_aniso_U_12
    _atom_site_aniso_U_13
    _atom_site_aniso_U_23
    O1 0.0739(15) 0.0598(13) 0.0553(13) -0.0084(11) 0.0161(10) -0.0062(10)
    O2 0.0683(14) 0.0591(13) 0.0440(11) -0.0023(10) 0.0119(10) 0.0030(9)
    O3 0.0801(15) 0.0796(16) 0.0486(13) -0.0189(12) 0.0110(11) -0.0048(10)
    O4 0.0678(14) 0.0696(15) 0.0620(13) -0.0185(11) 0.0060(11) 0.0058(11)
    C1 0.0443(15) 0.0449(15) 0.0511(16) 0.0067(12) -0.0003(12) 0.0070(12)
    C2 0.0584(19) 0.0583(18) 0.0597(18) -0.0032(15) 0.0013(15) 0.0102(14)
    C3 0.064(2) 0.065(2) 0.081(2) -0.0109(17) 0.0006(18) 0.0163(18)
    C4 0.067(2) 0.058(2) 0.101(3) -0.0055(17) -0.016(2) -0.0005(19)
    C5 0.065(2) 0.058(2) 0.076(2) 0.0049(16) -0.0085(17) -0.0108(16)
    C6 0.0528(17) 0.0486(16) 0.0580(17) 0.0084(13) -0.0023(14) -0.0008(13)
    C7 0.0643(19) 0.065(2) 0.0507(17) 0.0067(16) 0.0061(14) -0.0116(15)
    C8 0.0566(18) 0.0566(18) 0.0536(17) 0.0026(14) 0.0134(14) 0.0002(14)
    C9 0.0465(15) 0.0433(15) 0.0424(14) 0.0090(11) 0.0068(12) 0.0019(11)
    C10 0.0476(16) 0.0442(15) 0.0417(15) 0.0094(12) 0.0031(12) 0.0041(11)
    C11 0.0500(16) 0.0440(15) 0.0499(16) 0.0081(12) 0.0056(12) 0.0051(12)
    C12 0.0536(17) 0.0500(16) 0.0485(16) 0.0039(13) 0.0094(13) 0.0060(12)
    C13 0.0510(17) 0.0515(17) 0.0519(16) 0.0057(13) 0.0053(13) 0.0049(13)
    C14 0.0455(15) 0.0469(16) 0.0529(17) 0.0042(12) 0.0027(12) 0.0064(12)
    C15 0.0475(16) 0.0463(15) 0.0506(16) 0.0017(12) 0.0001(12) 0.0034(12)
    C16 0.0506(16) 0.0539(17) 0.0435(15) 0.0011(13) -0.0004(12) 0.0036(12)
    C17 0.0481(16) 0.0517(16) 0.0507(17) 0.0012(13) 0.0007(13) 0.0094(13)
    C18 0.0562(18) 0.0526(17) 0.0554(18) -0.0042(14) -0.0023(14) -0.0007(13)
    C19 0.0605(18) 0.0581(18) 0.0512(17) 0.0002(14) 0.0064(14) -0.0053(14)
    C20 0.093(3) 0.092(3) 0.056(2) -0.018(2) 0.0084(18) -0.0162(18)
    C21 0.069(2) 0.073(2) 0.089(3) -0.0219(18) 0.0025(19) 0.0060(19)
_geom_special_details
;
 All esds (except the esd in the dihedral angle between two l.s. planes)
 are estimated using the full covariance matrix.  The cell esds are taken
 into account individually in the estimation of esds in distances, angles
 and torsion angles; correlations between esds in cell parameters are only
 used when they are defined by crystal symmetry.  An approximate (isotropic)
 treatment of cell esds is used for estimating esds involving l.s. planes.
;
loop_
    _geom_bond_atom_site_label_1
    _geom_bond_atom_site_label_2
    _geom_bond_site_symmetry_2
    _geom_bond_distance
    _geom_bond_publ_flag
    O1 C11 . 1.255(3) ?
    O2 C10 . 1.336(3) ?
    O2 H2A . 0.8200 ?
    O3 C16 . 1.359(3) ?
    O3 C20 . 1.417(4) ?
    O4 C17 . 1.361(3) ?
    O4 C21 . 1.418(4) ?
    C1 C6 . 1.411(4) ?
    C1 C2 . 1.411(4) ?
    C1 C10 . 1.425(4) ?
    C2 C3 . 1.363(5) ?
    C2 H2 . 0.9300 ?
    C3 C4 . 1.391(5) ?
    C3 H3 . 0.9300 ?
    C4 C5 . 1.365(5) ?
    C4 H4 . 0.9300 ?
    C5 C6 . 1.406(4) ?
    C5 H5 . 0.9300 ?
    C6 C7 . 1.412(4) ?
    C7 C8 . 1.350(4) ?
    C7 H7 . 0.9300 ?
    C8 C9 . 1.412(4) ?
    C8 H8 . 0.9300 ?
    C9 C10 . 1.395(4) ?
    C9 C11 . 1.462(4) ?
    C11 C12 . 1.457(4) ?
    C12 C13 . 1.333(4) ?
    C12 H12 . 0.9300 ?
    C13 C14 . 1.446(4) ?
    C13 H13 . 0.9300 ?
    C14 C19 . 1.381(4) ?
    C14 C15 . 1.395(4) ?
    C15 C16 . 1.372(4) ?
    C15 H15 . 0.9300 ?
    C16 C17 . 1.402(4) ?
    C17 C18 . 1.374(4) ?
    C18 C19 . 1.385(4) ?
    C18 H18 . 0.9300 ?
    C19 H19 . 0.9300 ?
    C20 H20A . 0.9600 ?
    C20 H20B . 0.9600 ?
    C20 H20C . 0.9600 ?
    C21 H21A . 0.9600 ?
    C21 H21B . 0.9600 ?
    C21 H21C . 0.9600 ?
loop_
    _geom_angle_atom_site_label_1
    _geom_angle_atom_site_label_2
    _geom_angle_atom_site_label_3
    _geom_angle_site_symmetry_1
    _geom_angle_site_symmetry_3
    _geom_angle
    _geom_angle_publ_flag
    C10 O2 H2A . . 109.5 ?
    C16 O3 C20 . . 117.4(2) ?
    C17 O4 C21 . . 118.0(2) ?
    C6 C1 C2 . . 119.4(3) ?
    C6 C1 C10 . . 118.6(2) ?
    C2 C1 C10 . . 122.0(3) ?
    C3 C2 C1 . . 120.2(3) ?
    C3 C2 H2 . . 119.9 ?
    C1 C2 H2 . . 119.9 ?
    C2 C3 C4 . . 120.3(3) ?
    C2 C3 H3 . . 119.9 ?
    C4 C3 H3 . . 119.9 ?
    C5 C4 C3 . . 120.9(3) ?
    C5 C4 H4 . . 119.6 ?
    C3 C4 H4 . . 119.6 ?
    C4 C5 C6 . . 120.5(3) ?
    C4 C5 H5 . . 119.8 ?
    C6 C5 H5 . . 119.8 ?
    C5 C6 C1 . . 118.7(3) ?
    C5 C6 C7 . . 121.8(3) ?
    C1 C6 C7 . . 119.5(3) ?
    C8 C7 C6 . . 120.4(3) ?
    C8 C7 H7 . . 119.8 ?
    C6 C7 H7 . . 119.8 ?
    C7 C8 C9 . . 122.5(3) ?
    C7 C8 H8 . . 118.7 ?
    C9 C8 H8 . . 118.7 ?
    C10 C9 C8 . . 117.7(3) ?
    C10 C9 C11 . . 119.3(2) ?
    C8 C9 C11 . . 122.9(2) ?
    O2 C10 C9 . . 121.7(2) ?
    O2 C10 C1 . . 117.0(2) ?
    C9 C10 C1 . . 121.3(2) ?
    O1 C11 C12 . . 119.8(3) ?
    O1 C11 C9 . . 119.6(2) ?
    C12 C11 C9 . . 120.5(2) ?
    C13 C12 C11 . . 121.8(3) ?
    C13 C12 H12 . . 119.1 ?
    C11 C12 H12 . . 119.1 ?
    C12 C13 C14 . . 127.8(3) ?
    C12 C13 H13 . . 116.1 ?
    C14 C13 H13 . . 116.1 ?
    C19 C14 C15 . . 118.1(3) ?
    C19 C14 C13 . . 119.2(3) ?
    C15 C14 C13 . . 122.8(3) ?
    C16 C15 C14 . . 121.2(3) ?
    C16 C15 H15 . . 119.4 ?
    C14 C15 H15 . . 119.4 ?
    O3 C16 C15 . . 125.8(3) ?
    O3 C16 C17 . . 114.6(2) ?
    C15 C16 C17 . . 119.6(3) ?
    O4 C17 C18 . . 124.1(3) ?
    O4 C17 C16 . . 116.0(3) ?
    C18 C17 C16 . . 119.9(3) ?
    C17 C18 C19 . . 119.6(3) ?
    C17 C18 H18 . . 120.2 ?
    C19 C18 H18 . . 120.2 ?
    C14 C19 C18 . . 121.6(3) ?
    C14 C19 H19 . . 119.2 ?
    C18 C19 H19 . . 119.2 ?
    O3 C20 H20A . . 109.5 ?
    O3 C20 H20B . . 109.5 ?
    H20A C20 H20B . . 109.5 ?
    O3 C20 H20C . . 109.5 ?
    H20A C20 H20C . . 109.5 ?
    H20B C20 H20C . . 109.5 ?
    O4 C21 H21A . . 109.5 ?
    O4 C21 H21B . . 109.5 ?
    H21A C21 H21B . . 109.5 ?
    O4 C21 H21C . . 109.5 ?
    H21A C21 H21C . . 109.5 ?
    H21B C21 H21C . . 109.5 ?
loop_
    _geom_torsion_atom_site_label_1
    _geom_torsion_atom_site_label_2
    _geom_torsion_atom_site_label_3
    _geom_torsion_atom_site_label_4
    _geom_torsion_site_symmetry_1
    _geom_torsion_site_symmetry_2
    _geom_torsion_site_symmetry_3
    _geom_torsion_site_symmetry_4
    _geom_torsion
    _geom_torsion_publ_flag
    C6 C1 C2 C3 . . . . -1.4(4) ?
    C10 C1 C2 C3 . . . . 179.9(3) ?
    C1 C2 C3 C4 . . . . 1.6(5) ?
    C2 C3 C4 C5 . . . . -0.7(5) ?
    C3 C4 C5 C6 . . . . -0.4(5) ?
    C4 C5 C6 C1 . . . . 0.5(4) ?
    C4 C5 C6 C7 . . . . 179.5(3) ?
    C2 C1 C6 C5 . . . . 0.4(4) ?
    C10 C1 C6 C5 . . . . 179.1(3) ?
    C2 C1 C6 C7 . . . . -178.6(3) ?
    C10 C1 C6 C7 . . . . 0.1(4) ?
    C5 C6 C7 C8 . . . . -179.8(3) ?
    C1 C6 C7 C8 . . . . -0.9(5) ?
    C6 C7 C8 C9 . . . . -0.2(5) ?
    C7 C8 C9 C10 . . . . 2.0(4) ?
    C7 C8 C9 C11 . . . . 179.9(3) ?
    C8 C9 C10 O2 . . . . 178.1(2) ?
    C11 C9 C10 O2 . . . . 0.0(4) ?
    C8 C9 C10 C1 . . . . -2.7(4) ?
    C11 C9 C10 C1 . . . . 179.2(2) ?
    C6 C1 C10 O2 . . . . -179.0(2) ?
    C2 C1 C10 O2 . . . . -0.3(4) ?
    C6 C1 C10 C9 . . . . 1.8(4) ?
    C2 C1 C10 C9 . . . . -179.6(2) ?
    C10 C9 C11 O1 . . . . 1.3(4) ?
    C8 C9 C11 O1 . . . . -176.6(3) ?
    C10 C9 C11 C12 . . . . -178.7(2) ?
    C8 C9 C11 C12 . . . . 3.4(4) ?
    O1 C11 C12 C13 . . . . -1.7(4) ?
    C9 C11 C12 C13 . . . . 178.3(2) ?
    C11 C12 C13 C14 . . . . 179.7(3) ?
    C12 C13 C14 C19 . . . . 178.6(3) ?
    C12 C13 C14 C15 . . . . -1.7(5) ?
    C19 C14 C15 C16 . . . . -0.4(4) ?
    C13 C14 C15 C16 . . . . 179.9(2) ?
    C20 O3 C16 C15 . . . . -8.0(4) ?
    C20 O3 C16 C17 . . . . 171.3(3) ?
    C14 C15 C16 O3 . . . . -180.0(3) ?
    C14 C15 C16 C17 . . . . 0.8(4) ?
    C21 O4 C17 C18 . . . . 6.1(4) ?
    C21 O4 C17 C16 . . . . -174.0(3) ?
    O3 C16 C17 O4 . . . . -0.3(4) ?
    C15 C16 C17 O4 . . . . 179.0(2) ?
    O3 C16 C17 C18 . . . . 179.6(3) ?
    C15 C16 C17 C18 . . . . -1.0(4) ?
    O4 C17 C18 C19 . . . . -179.1(3) ?
    C16 C17 C18 C19 . . . . 0.9(4) ?
    C15 C14 C19 C18 . . . . 0.3(4) ?
    C13 C14 C19 C18 . . . . 180.0(3) ?
    C17 C18 C19 C14 . . . . -0.6(5) ?
loop_
    _geom_hbond_atom_site_label_D
    _geom_hbond_atom_site_label_H
    _geom_hbond_atom_site_label_A
    _geom_hbond_site_symmetry_A
    _geom_hbond_distance_DH
    _geom_hbond_distance_HA
    _geom_hbond_distance_DA
    _geom_hbond_angle_DHA
    O2 H2A O1 . 0.82 1.75 2.482(3) 148
    C7 H7 O3 2_456 0.93 2.57 3.368(4) 144
    C7 H7 O4 2_456 0.93 2.59 3.445(4) 152
    C18 H18 O2 2_445 0.93 2.43 3.333(4) 165
_shelx_hkl_file
;
   2   0   0  186940    2468
   4   0   0     322      82
   6   0   0  107131    1427
   8   0   0   15658     968
  10   0   0    2197     917
  12   0   0     319     757
   1   1   0    2392      93
   2   1   0  198950    1800
   3   1   0   89173     679
   4   1   0     922      79
   5   1   0    1237     118
   6   1   0     -98      98
   7   1   0    2168     173
   8   1   0    1647     276
   9   1   0     375     295
  10   1   0     754     513
  11   1   0     718     477
  12   1   0    3916    1415
   0   2   0  133291    3119
   1   2   0   46977     354
   2   2   0   40686     345
   3   2   0   64227     593
   4   2   0   10288     244
   5   2   0   23114     375
   6   2   0    3954     252
   7   2   0   29001     629
   8   2   0     149     262
   9   2   0     -19     324
  10   2   0   22631    1556
  11   2   0    5308     859
  12   2   0     142     493
   1   3   0    4053     102
   2   3   0  720033   16364
   3   3   0   42242     436
   4   3   0     -85      85
   5   3   0    4944     274
   6   3   0     -73      73
   7   3   0    7024     397
   8   3   0   30857     983
   9   3   0   11972     933
  10   3   0    6288     536
  11   3   0    -315     404
  12   3   0     224     502
   0   4   0   13090     280
   1   4   0   41633     317
   2   4   0  122617    1129
   3   4   0   97094     860
   4   4   0    2981     156
   5   4   0    2322     177
   6   4   0    6347     336
   7   4   0     349      83
   8   4   0   25073     659
   9   4   0    3147     356
  10   4   0    1671     541
  11   4   0    -445     643
  12   4   0    -589     589
   1   5   0      65      50
   2   5   0  112124     906
   3   5   0   32709     344
   4   5   0   21025     310
   5   5   0   30667     494
   6   5   0     -60     127
   7   5   0      28     168
   8   5   0   44294     869
   9   5   0   24683     778
  10   5   0    3660     627
  11   5   0     422     462
   0   6   0       6      77
   1   6   0     320      65
   2   6   0    9404     206
   3   6   0  117588    1034
   4   6   0    1138     100
   5   6   0      23      98
   6   6   0    3432     220
   7   6   0   43465     832
   8   6   0   24693     708
   9   6   0     -12     280
  10   6   0     568     368
  11   6   0     567     477
   1   7   0   83035     788
   2   7   0    1087     103
   3   7   0   32078     424
   4   7   0    1382     125
   5   7   0    2474     196
   6   7   0    2785     211
   7   7   0  106205    1649
   8   7   0    7955     490
   9   7   0     229     268
  10   7   0    4916     577
  11   7   0     520     432
   0   8   0  189163    2288
   1   8   0  126003    1175
   2   8   0   47704     561
   3   8   0   17029     354
   4   8   0     -98      98
   5   8   0    6436     396
   6   8   0   23948     494
   7   8   0   13869     677
   8   8   0    2125     360
   9   8   0    -364     364
  10   8   0    -304     304
  11   8   0     -95     451
   1   9   0   76247     824
   2   9   0    8934     402
   3   9   0    5405     377
   4   9   0    4261     233
   5   9   0     187     162
   6   9   0   10751     718
   7   9   0     875     264
   8   9   0     961     314
   9   9   0    -318     318
  10   9   0    -445     445
   0  10   0    3973     314
   1  10   0   41245     559
   2  10   0    2314     150
   3  10   0     668     124
   4  10   0    9913     376
   5  10   0   71649    1041
   6  10   0   25044     817
   7  10   0    1352     301
   8  10   0    -321     321
   9  10   0     385     401
  10  10   0     287     463
   1  11   0    9868     321
   2  11   0      68     135
   3  11   0   32319     600
   4  11   0    4962     348
   5  11   0   37372     838
   6  11   0    6906     467
   7  11   0    4043     594
   8  11   0     794     502
   9  11   0     -22     538
  10  11   0     246     467
   0  12   0    5141     574
   1  12   0     712     207
   2  12   0   49824     811
   3  12   0     544     192
   4  12   0     251     207
   5  12   0   17237     994
   6  12   0    -116     266
   7  12   0     245     257
   8  12   0    1620     407
   9  12   0    -676     681
   1  13   0    4319     405
   2  13   0    2076     279
   3  13   0    6619     557
   4  13   0    7128     625
   5  13   0     -36     251
   6  13   0    -193     310
   7  13   0    -422     422
   8  13   0    1989     678
   9  13   0    -523     523
   0  14   0    -253     334
   1  14   0    3929     348
   2  14   0    4391     383
   3  14   0    1375     300
   4  14   0    5365     485
   5  14   0     361     381
   6  14   0      97     599
   7  14   0    -278     594
   8  14   0    -153     391
   1  15   0    -237     237
   2  15   0     -30     258
   3  15   0    8487     628
   4  15   0    1283     368
   5  15   0    -319     319
   6  15   0    -368     480
   7  15   0    3147     528
   0  16   0    1137     432
   1  16   0    -302     302
   2  16   0    -277     277
   3  16   0     516     331
   4  16   0     -31     318
   5  16   0    -143     339
   6  16   0     630     433
   7  16   0     475    1843
   1  17   0     346     395
   2  17   0    -451     451
   3  17   0      56     432
   4  17   0    -350     350
   5  17   0    1844     876
   0  18   0   14308    1677
   1  18   0     483     419
   2  18   0    -180     404
   3  18   0      55     449
   4  18   0     481     552
   1  19   0     180     463
   2  19   0    -194     458
 -11   0   1    -120     631
  -9   0   1    -315     355
  -7   0   1   11114     687
  -5   0   1  167261    2261
  -3   0   1   77915    1019
  -1   0   1  115390    3142
   1   0   1    9686     157
   3   0   1  102183    1121
   5   0   1   41723     715
   7   0   1   44552    1156
   9   0   1    -433     678
  11   0   1   13487    3193
 -12   1   1     551     512
 -11   1   1     107     462
 -10   1   1     699     455
  -9   1   1     341     315
  -8   1   1    5507     352
  -7   1   1     229     171
  -6   1   1  105474    1067
  -5   1   1   44433     568
  -4   1   1   70224     744
  -3   1   1     797      79
  -2   1   1  123889    1063
  -1   1   1  149938    1388
   0   1   1  166122   13936
   1   1   1  199500    2164
   2   1   1  137127    1111
   3   1   1    1433      78
   4   1   1   39590     424
   5   1   1   17468     320
   6   1   1   18013     369
   7   1   1     851     169
   8   1   1    1118     309
   9   1   1    -372     372
  10   1   1     303     440
  11   1   1    4891     640
  12   1   1    1125     724
 -12   2   1    1130     570
 -11   2   1     376     483
 -10   2   1    1307     438
  -9   2   1    1006     312
  -8   2   1   12466     828
  -7   2   1      -7     106
  -6   2   1   12412     341
  -5   2   1   26361     447
  -4   2   1   20572     267
  -3   2   1   11410     208
  -2   2   1  199618    1769
  -1   2   1   47459     376
   0   2   1  266416    3351
   1   2   1   80789     634
   2   2   1  432421    5482
   3   2   1   86722     779
   4   2   1      32      67
   5   2   1    5830     230
   6   2   1    1317     134
   7   2   1   14497     463
   8   2   1    1466     315
   9   2   1    -420     420
  10   2   1    9380    1018
  11   2   1    4221     983
  12   2   1    1539     699
 -12   3   1    -450     450
 -11   3   1    -327     461
 -10   3   1    -268     322
  -9   3   1    6770     508
  -8   3   1    1921     327
  -7   3   1   33151     647
  -6   3   1   11799     293
  -5   3   1   62139     657
  -4   3   1    1183     123
  -3   3   1   47497     512
  -2   3   1   28115     279
  -1   3   1  124120     896
   0   3   1    2516      72
   1   3   1  159943    1663
   2   3   1 1023956   26736
   3   3   1    2068     109
   4   3   1  101378     848
   5   3   1    2225     123
   6   3   1     460     115
   7   3   1    3504     246
   8   3   1    6008     416
   9   3   1   35734     915
  10   3   1   32314    1146
  11   3   1    1537     465
  12   3   1    1488     658
 -12   4   1    -389     389
 -11   4   1     232     428
 -10   4   1    4450     563
  -9   4   1     483     299
  -8   4   1   64965    1158
  -7   4   1     714     198
  -6   4   1    3116     206
  -5   4   1   17422     375
  -4   4   1   42878     575
  -3   4   1   14036     225
  -2   4   1    5592     163
  -1   4   1  269928    2258
   0   4   1  181711    1381
   1   4   1   57157     476
   2   4   1  237258    2942
   3   4   1  150733    1706
   4   4   1  264365    2584
   5   4   1    5668     255
   6   4   1      16     105
   7   4   1      -7     111
   8   4   1    -205     205
   9   4   1   48267    1219
  10   4   1   10672    1180
  11   4   1    -313     434
  12   4   1    -476     476
 -12   5   1   -1437    2753
 -11   5   1    -204     482
 -10   5   1    3291     487
  -9   5   1   16852    1216
  -8   5   1   49801    1181
  -7   5   1     482     134
  -6   5   1    8322     461
  -5   5   1    8409     517
  -4   5   1     -81      81
  -3   5   1   17859     301
  -2   5   1    2410     103
  -1   5   1   31744     298
   0   5   1   36272     352
   1   5   1   36999     386
   2   5   1   51631     575
   3   5   1   10317     282
   4   5   1   30516     479
   5   5   1   46236     601
   6   5   1     704     113
   7   5   1    6233     291
   8   5   1   17818     577
   9   5   1   14071    1088
  10   5   1    3335     503
  11   5   1    -119     616
 -11   6   1      43     475
 -10   6   1     204     314
  -9   6   1    -122     258
  -8   6   1    8946     548
  -7   6   1   41439     823
  -6   6   1     174     108
  -5   6   1    9494     326
  -4   6   1    6920     434
  -3   6   1  100793    1151
  -2   6   1   19452     288
  -1   6   1    8681     183
   0   6   1   55570     537
   1   6   1   29216     363
   2   6   1  218535    2173
   3   6   1   16265     310
   4   6   1  313535    3205
   5   6   1   17516     539
   6   6   1     536     131
   7   6   1    9170     583
   8   6   1    9880     623
   9   6   1    1980     346
  10   6   1   14377    1638
  11   6   1     -99     578
 -11   7   1     804     516
 -10   7   1    3952     535
  -9   7   1    -280     280
  -8   7   1   23767     685
  -7   7   1    1408     268
  -6   7   1     -17     150
  -5   7   1     -19     123
  -4   7   1     -53     108
  -3   7   1     -97      97
  -2   7   1   44214     472
  -1   7   1   23462     325
   0   7   1    7621     220
   1   7   1  248240    2331
   2   7   1   13401     309
   3   7   1   73084     765
   4   7   1   29615     508
   5   7   1    2263     223
   6   7   1     514     207
   7   7   1   72487    1242
   8   7   1    6804     567
   9   7   1    -346     346
  10   7   1    1927     839
  11   7   1     262     426
 -11   8   1    -104     486
 -10   8   1      23     372
  -9   8   1    1019     328
  -8   8   1     944     291
  -7   8   1   25957     715
  -6   8   1   72184    1120
  -5   8   1     346     141
  -4   8   1      47     107
  -3   8   1   15441     348
  -2   8   1   14668     305
  -1   8   1      10      79
   0   8   1   33035     445
   1   8   1   20902     394
   2   8   1    8156     278
   3   8   1    2287     141
   4   8   1   12909     443
   5   8   1    4662     326
   6   8   1   19265     635
   7   8   1   30349     798
   8   8   1    6874     624
   9   8   1     889     372
  10   8   1     282     397
  11   8   1     803     503
 -11   9   1   -1667    1667
 -10   9   1     -15     395
  -9   9   1    -219     343
  -8   9   1     174     247
  -7   9   1    -202     222
  -6   9   1     973     255
  -5   9   1  135025    1612
  -4   9   1     976     170
  -3   9   1     525     135
  -2   9   1     -40      94
  -1   9   1   50015     626
   0   9   1  211692    1888
   1   9   1   19581     393
   2   9   1    1703     137
   3   9   1    1589     141
   4   9   1     -19     122
   5   9   1     309     197
   6   9   1    8344     778
   7   9   1   23328     822
   8   9   1    -221     251
   9   9   1    -301     301
  10   9   1    -356     396
 -10  10   1    -190     450
  -9  10   1     605     568
  -8  10   1    -293     293
  -7  10   1     -28     249
  -6  10   1    4202     328
  -5  10   1  102849    1436
  -4  10   1    -147     147
  -3  10   1     952     143
  -2  10   1      59     108
  -1  10   1   17127     412
   0  10   1   35641     558
   1  10   1   10756     345
   2  10   1      49     134
   3  10   1       2     116
   4  10   1     186     149
   5  10   1     727     251
   6  10   1    5093     471
   7  10   1    -262     262
   8  10   1    -281     281
   9  10   1    -268     268
  10  10   1    -355     355
 -10  11   1    -356     356
  -9  11   1    -162     414
  -8  11   1     -35     377
  -7  11   1    -270     270
  -6  11   1     369     206
  -5  11   1    3497     331
  -4  11   1   28426     788
  -3  11   1    2000     221
  -2  11   1     187     151
  -1  11   1   32997     563
   0  11   1   17157     430
   1  11   1   17172     425
   2  11   1   22921     522
   3  11   1   39671     696
   4  11   1    7822     650
   5  11   1    8707     768
   6  11   1    2170     328
   7  11   1     637     291
   8  11   1    -147     343
   9  11   1    -138     381
  10  11   1     -21     621
  -9  12   1     430     414
  -8  12   1    3478     873
  -7  12   1    1081     375
  -6  12   1    -143     208
  -5  12   1    -135     227
  -4  12   1    1204     245
  -3  12   1    2791     249
  -2  12   1   34789     797
  -1  12   1    2374     240
   0  12   1     -21     175
   1  12   1    4073     300
   2  12   1   21453     566
   3  12   1    1309     225
   4  12   1    -165     205
   5  12   1    4322     440
   6  12   1    -254     254
   7  12   1     390     281
   8  12   1    -265     265
   9  12   1    3052     616
  -9  13   1      61     481
  -8  13   1    7656    1097
  -7  13   1     595     486
  -6  13   1     437     459
  -5  13   1    1165     337
  -4  13   1    8891     976
  -3  13   1   35257     949
  -2  13   1    1483     270
  -1  13   1    3338     296
   0  13   1     166     200
   1  13   1    2181     273
   2  13   1    2663     287
   3  13   1   23633     710
   4  13   1     141     266
   5  13   1    -187     257
   6  13   1     -90     295
   7  13   1    -203     263
   8  13   1    -226     428
   9  13   1    2221     825
  -8  14   1     729     697
  -7  14   1    -175     382
  -6  14   1     330     325
  -5  14   1     -42     307
  -4  14   1    1302     373
  -3  14   1   40296    1087
  -2  14   1    3070     324
  -1  14   1    -235     235
   0  14   1    3733     397
   1  14   1    2848     304
   2  14   1    3632     359
   3  14   1    3321     321
   4  14   1    1855     437
   5  14   1     519     345
   6  14   1     -23     344
   7  14   1    -159     415
   8  14   1     323     417
  -7  15   1    2805     647
  -6  15   1     342     442
  -5  15   1     311     324
  -4  15   1    1114     375
  -3  15   1    1462     341
  -2  15   1     -75     265
  -1  15   1     881     334
   0  15   1    -240     240
   1  15   1    -252     252
   2  15   1    6555     539
   3  15   1    -252     252
   4  15   1    9027     932
   5  15   1      72     403
   6  15   1    1430     432
   7  15   1     522     410
  -7  16   1    -354    2121
  -6  16   1    -250     449
  -5  16   1      32     412
  -4  16   1    -241     316
  -3  16   1     116     307
  -2  16   1     511     321
  -1  16   1     551     374
   0  16   1     157     351
   1  16   1    3255     440
   2  16   1    -292     292
   3  16   1    -243     387
   4  16   1      35     308
   5  16   1    1220     389
   6  16   1     -29     715
  -5  17   1     934     598
  -4  17   1    1245     487
  -3  17   1    -357     357
  -2  17   1     846     407
  -1  17   1    5494     737
   0  17   1      77     343
   1  17   1    2428     474
   2  17   1     213     364
   3  17   1    -411     418
   4  17   1    -454     454
   5  17   1    -450     450
  -4  18   1    -286     502
  -3  18   1    -405     487
  -2  18   1     303     472
  -1  18   1    2673     570
   0  18   1    2581     577
   1  18   1    1952     519
   2  18   1      98     490
   3  18   1    -189     407
   4  18   1    -564     564
  -2  19   1    -515     515
  -1  19   1    2590     709
   0  19   1     166     500
   1  19   1    -117     476
   2  19   1    1601    1229
 -12   0   2    -106     716
 -10   0   2    -612     612
  -8   0   2     249     323
  -6   0   2   45777    1018
  -4   0   2    8526     306
  -2   0   2  169453    1885
   0   0   2  121945    1429
   2   0   2   63009     653
   4   0   2    1545     163
   6   0   2   16539     577
   8   0   2    1934     518
  10   0   2    1736     599
  12   0   2   41853    2167
 -12   1   2    3441     768
 -11   1   2    1508     561
 -10   1   2    -245     408
  -9   1   2    -294     294
  -8   1   2     -89     207
  -7   1   2    2553     244
  -6   1   2  247742    2549
  -5   1   2   29366     511
  -4   1   2    1664     125
  -3   1   2  100763     888
  -2   1   2   44823     374
  -1   1   2  153848    1232
   0   1   2  345348    4582
   1   1   2  245725    2174
   2   1   2   27581     256
   3   1   2    1051      81
   4   1   2   21259     346
   5   1   2   21344     379
   6   1   2    4990     229
   7   1   2    -100     162
   8   1   2    -214     214
   9   1   2     455     354
  10   1   2    -141     401
  11   1   2   28673    1273
  12   1   2    8198     870
 -12   2   2     340     570
 -11   2   2    4817     749
 -10   2   2    -375     418
  -9   2   2     -61     291
  -8   2   2   12856     470
  -7   2   2     253     157
  -6   2   2    1778     191
  -5   2   2    3077     187
  -4   2   2  345499    3636
  -3   2   2   14285     251
  -2   2   2   37386     338
  -1   2   2   15415     193
   0   2   2  162369    1304
   1   2   2  209004    1926
   2   2   2  662070   11989
   3   2   2   49351     516
   4   2   2   30648     478
   5   2   2   14151     316
   6   2   2     451     135
   7   2   2    6667     314
   8   2   2    -196     210
   9   2   2    -492     492
  10   2   2    5201     554
  11   2   2    1424     487
  12   2   2    2491     591
 -12   3   2      89     478
 -11   3   2     -50     526
 -10   3   2     443     351
  -9   3   2    -277     277
  -8   3   2    2740     367
  -7   3   2     342     169
  -6   3   2    3719     200
  -5   3   2   24954     414
  -4   3   2  104017     990
  -3   3   2  242832    2430
  -2   3   2   41958     367
  -1   3   2   73442     576
   0   3   2     300      49
   1   3   2   67417     543
   2   3   2  533739    8310
   3   3   2   47125     467
   4   3   2   62737     616
   5   3   2   93163    1011
   6   3   2     448      97
   7   3   2     838     160
   8   3   2    1887     297
   9   3   2      91     344
  10   3   2    7187     678
  11   3   2     756     421
  12   3   2    -284     758
 -12   4   2    -424     424
 -11   4   2    -408     408
 -10   4   2    -187     322
  -9   4   2    4722     396
  -8   4   2    1193     287
  -7   4   2    6601     343
  -6   4   2   11487     264
  -5   4   2      93      95
  -4   4   2     390     116
  -3   4   2   64695     718
  -2   4   2   18547     284
  -1   4   2   51951     456
   0   4   2    2762     116
   1   4   2    6734     177
   2   4   2   58180     536
   3   4   2  171630    1757
   4   4   2  123112    1166
   5   4   2    2420     152
   6   4   2    3426     163
   7   4   2     245     157
   8   4   2    5496     493
   9   4   2   66503    1513
  10   4   2     375     383
  11   4   2      -3     599
 -11   5   2    -280     378
 -10   5   2    -191     319
  -9   5   2     667     289
  -8   5   2   13671     769
  -7   5   2     -78     212
  -6   5   2    1946     158
  -5   5   2    2501     164
  -4   5   2     675     114
  -3   5   2   27856     417
  -2   5   2    3918     162
  -1   5   2   25162     307
   0   5   2   21302     293
   1   5   2   82690     798
   2   5   2   57129     631
   3   5   2     425     128
   4   5   2  144572    1921
   5   5   2   54997     616
   6   5   2     361     124
   7   5   2    1528     180
   8   5   2    2013     289
   9   5   2    9335    1026
  10   5   2    2215     529
  11   5   2     490     593
 -11   6   2    1586     467
 -10   6   2     362     332
  -9   6   2    -251     251
  -8   6   2    -240     240
  -7   6   2   14474     498
  -6   6   2     -86     142
  -5   6   2   59610     709
  -4   6   2     655     119
  -3   6   2    3709     190
  -2   6   2   23962     355
  -1   6   2   26911     337
   0   6   2     145      67
   1   6   2   38062     466
   2   6   2  302575    2808
   3   6   2   83274    1315
   4   6   2  468398    6787
   5   6   2   13806     544
   6   6   2   17843     521
   7   6   2    2893     168
   8   6   2    4854     391
   9   6   2    6204     596
  10   6   2    2305     926
  11   6   2     -30     534
 -11   7   2     380     532
 -10   7   2    -347     347
  -9   7   2    1999     350
  -8   7   2    3085     347
  -7   7   2   14884     596
  -6   7   2   26580     617
  -5   7   2     404     133
  -4   7   2   11883     350
  -3   7   2     600     129
  -2   7   2     -76      76
  -1   7   2     557      79
   0   7   2    1714     128
   1   7   2     440      66
   2   7   2    6660     229
   3   7   2   13659     281
   4   7   2   35943     629
   5   7   2    1270     212
   6   7   2   50788    1046
   7   7   2     411     268
   8   7   2    2650     346
   9   7   2     -80     350
  10   7   2      76     449
  11   7   2     537     634
 -11   8   2    1210     837
 -10   8   2    -279     380
  -9   8   2    -259     259
  -8   8   2     265     273
  -7   8   2    7974     475
  -6   8   2   86424    1231
  -5   8   2     853     159
  -4   8   2    2976     212
  -3   8   2    3589     198
  -2   8   2    -101     107
  -1   8   2     195      85
   0   8   2     744     121
   1   8   2   89810     940
   2   8   2   18659     387
   3   8   2    2548     176
   4   8   2    4228     360
   5   8   2    5166     347
   6   8   2   18723     776
   7   8   2    1364     308
   8   8   2    2084     352
   9   8   2    -148     430
  10   8   2     262     440
  11   8   2    1195     509
 -10   9   2     303     393
  -9   9   2    -289     289
  -8   9   2     520     315
  -7   9   2     370     279
  -6   9   2   49838     922
  -5   9   2   41380     884
  -4   9   2   27921     612
  -3   9   2    -101     134
  -2   9   2    2420     166
  -1   9   2   39786     530
   0   9   2   91663     944
   1   9   2   23729     450
   2   9   2     807     123
   3   9   2     388     108
   4   9   2    2289     223
   5   9   2   15005     591
   6   9   2   42659     991
   7   9   2    3581     339
   8   9   2    -226     226
   9   9   2    -241     300
  10   9   2    -429     429
 -10  10   2    -381     381
  -9  10   2     -65     359
  -8  10   2     130     262
  -7  10   2      62     246
  -6  10   2   77656    1325
  -5  10   2     377     276
  -4  10   2     461     216
  -3  10   2    4042     274
  -2  10   2    2815     182
  -1  10   2     342     129
   0  10   2    1793     159
   1  10   2    2759     200
   2  10   2   12445     368
   3  10   2     311     121
   4  10   2    5728     369
   5  10   2    -162     208
   6  10   2    1109     270
   7  10   2     762     282
   8  10   2     996     286
   9  10   2    -375     418
  10  10   2    -403     403
 -10  11   2     431     529
  -9  11   2    -322     322
  -8  11   2     675     388
  -7  11   2    4980     405
  -6  11   2    1896     329
  -5  11   2    1773     307
  -4  11   2   73288    1250
  -3  11   2     649     218
  -2  11   2    1858     193
  -1  11   2    1266     183
   0  11   2    3096     238
   1  11   2   37835     654
   2  11   2   52313     844
   3  11   2   15845     489
   4  11   2    2423     187
   5  11   2    -188     188
   6  11   2    1292     310
   7  11   2      90     256
   8  11   2      20     254
   9  11   2    -342     362
  -9  12   2    -407     407
  -8  12   2    4587     651
  -7  12   2    -229     229
  -6  12   2    1769     309
  -5  12   2     -39     226
  -4  12   2    2340     308
  -3  12   2   59465    1329
  -2  12   2    6148     567
  -1  12   2    5777     415
   0  12   2     -58     170
   1  12   2     178     190
   2  12   2    3202     291
   3  12   2    2156     263
   4  12   2    1653     214
   5  12   2    2076     336
   6  12   2    -366     366
   7  12   2    4984     534
   8  12   2     470     298
   9  12   2      -9     348
  -9  13   2     414     461
  -8  13   2    1348     496
  -7  13   2     174     349
  -6  13   2    -242     242
  -5  13   2    1996     417
  -4  13   2   25444    1068
  -3  13   2   47111    1331
  -2  13   2      29     241
  -1  13   2     417     223
   0  13   2    2707     297
   1  13   2      60     221
   2  13   2    3944     347
   3  13   2     -65     228
   4  13   2     673     216
   5  13   2    5346     454
   6  13   2    -227     257
   7  13   2     -15     306
   8  13   2     195     316
  -8  14   2     887     435
  -7  14   2     -61     354
  -6  14   2     123     322
  -5  14   2     394     333
  -4  14   2      18     315
  -3  14   2    3064     449
  -2  14   2    7562     559
  -1  14   2    1805     351
   0  14   2    -239     239
   1  14   2     128     235
   2  14   2     -48     257
   3  14   2    5064     381
   4  14   2    2138     371
   5  14   2    1209     402
   6  14   2    -368     462
   7  14   2     321     426
   8  14   2     372     366
  -7  15   2    -284     410
  -6  15   2    -310     310
  -5  15   2     255     369
  -4  15   2    2126     430
  -3  15   2   17686    1333
  -2  15   2     238     424
  -1  15   2    6596     760
   0  15   2    -309     309
   1  15   2    -323     323
   2  15   2    5132     589
   3  15   2     679     351
   4  15   2    7291     629
   5  15   2    1662     453
   6  15   2     575     404
   7  15   2     653     426
  -6  16   2     275     561
  -5  16   2     333     397
  -4  16   2    5300     905
  -3  16   2    1255     422
  -2  16   2    7128     967
  -1  16   2   15217    2247
   0  16   2    1913     647
   1  16   2    5548     730
   2  16   2    1485     391
   3  16   2    -293     293
   4  16   2    -351     351
   5  16   2     291     463
   6  16   2    -440     469
  -5  17   2     256     458
  -4  17   2    2302     562
  -3  17   2    1767     551
  -2  17   2     125     470
  -1  17   2    7465    1178
   0  17   2    1635     459
   1  17   2     319     393
   2  17   2    1824     484
   3  17   2    -386     386
   4  17   2    -362     362
   5  17   2    -466     510
  -4  18   2    -218     484
  -3  18   2    -342     390
  -2  18   2    -267     527
  -1  18   2     661     475
   0  18   2     548     425
   1  18   2     -70     356
   2  18   2    -362     362
   3  18   2    -510     510
   4  18   2    -475     475
  -1  19   2    2332     787
   0  19   2     408     461
   1  19   2    1002     550
 -11   0   3   18135    1791
  -9   0   3     -61     428
  -7   0   3    1916     360
  -5   0   3     274     121
  -3   0   3   68679     878
  -1   0   3  305147    4071
   1   0   3  279130    3520
   3   0   3   31034     564
   5   0   3     544     275
   7   0   3   89204    1545
   9   0   3    6903     744
  11   0   3    3943     816
 -12   1   3    -180     455
 -11   1   3     293     399
 -10   1   3    1323     601
  -9   1   3    2833     392
  -8   1   3     521     245
  -7   1   3     196      91
  -6   1   3     856     139
  -5   1   3    8886     315
  -4   1   3  115800    1086
  -3   1   3   68459     671
  -2   1   3    9850     189
  -1   1   3    1929      77
   0   1   3     539      61
   1   1   3   67966     478
   2   1   3    6311     131
   3   1   3   20859     284
   4   1   3     517     113
   5   1   3   81028    1002
   6   1   3   35180     626
   7   1   3     -47     176
   8   1   3      70     247
   9   1   3    -317     317
  10   1   3     585     439
  11   1   3   28195    1292
 -12   2   3     491     527
 -11   2   3     788     410
 -10   2   3     731     378
  -9   2   3    -277     277
  -8   2   3    -195     195
  -7   2   3     203     172
  -6   2   3     863     180
  -5   2   3     135     117
  -4   2   3  143854    1290
  -3   2   3   44325     468
  -2   2   3   58321     529
  -1   2   3  239048    1917
   0   2   3  116484     830
   1   2   3   29520     271
   2   2   3   28312     292
   3   2   3  175509    1559
   4   2   3   16256     302
   5   2   3   11125     338
   6   2   3   50704     794
   7   2   3     125     176
   8   2   3     416     253
   9   2   3    2750     435
  10   2   3    1038     433
  11   2   3    8168     696
 -12   3   3    -472     570
 -11   3   3     334     398
 -10   3   3    -301     301
  -9   3   3    2892     367
  -8   3   3     151     266
  -7   3   3     534     204
  -6   3   3    8709     328
  -5   3   3    2297     170
  -4   3   3   26602     439
  -3   3   3    5990     385
  -2   3   3    2426     148
  -1   3   3   78804     676
   0   3   3    8881     181
   1   3   3     -11      50
   2   3   3   19947     261
   3   3   3   30854     425
   4   3   3  104410    1208
   5   3   3   13058     304
   6   3   3    3854     220
   7   3   3    -157     157
   8   3   3    1247     296
   9   3   3     188     359
  10   3   3    1490     444
  11   3   3    2297     783
 -11   4   3    -181     400
 -10   4   3    4367     445
  -9   4   3    -156     272
  -8   4   3    -262     262
  -7   4   3    1621     240
  -6   4   3     -73     159
  -5   4   3     143     124
  -4   4   3   83543     926
  -3   4   3   24940     458
  -2   4   3    2046     136
  -1   4   3   21322     324
   0   4   3   12005     200
   1   4   3   45793     467
   2   4   3  102409     965
   3   4   3    1055     113
   4   4   3  101932    1019
   5   4   3    3216     204
   6   4   3      76      98
   7   4   3     367     187
   8   4   3     194     243
   9   4   3     828     378
  10   4   3    1164     403
  11   4   3      30     545
 -11   5   3    -422     422
 -10   5   3    -261     292
  -9   5   3    6655     507
  -8   5   3    4262     389
  -7   5   3    9582     530
  -6   5   3     189     129
  -5   5   3    8856     358
  -4   5   3    3284     187
  -3   5   3   35123     564
  -2   5   3  147273    1353
  -1   5   3   12686     257
   0   5   3   22769     344
   1   5   3   26546     414
   2   5   3   23881     399
   3   5   3  243043    2239
   4   5   3  437117    5409
   5   5   3    6026     369
   6   5   3     258     137
   7   5   3    1171     225
   8   5   3    -197     197
   9   5   3    5819     694
  10   5   3    3113     666
  11   5   3     157     545
 -11   6   3     -27     421
 -10   6   3     445     316
  -9   6   3    -284     284
  -8   6   3     629     307
  -7   6   3     252     241
  -6   6   3    1413     167
  -5   6   3    1114     146
  -4   6   3  111811    1016
  -3   6   3   41225     593
  -2   6   3  166855    1575
  -1   6   3   74412     755
   0   6   3    8550     246
   1   6   3   47719     611
   2   6   3   48463     730
   3   6   3   98731    1025
   4   6   3  197762    2448
   5   6   3   14994     597
   6   6   3    3578     326
   7   6   3    -234     234
   8   6   3    -208     240
   9   6   3    9041     676
  10   6   3    -253     410
  11   6   3     628     557
 -11   7   3    1509     457
 -10   7   3    5331     545
  -9   7   3     417     279
  -8   7   3    -249     249
  -7   7   3    3783     357
  -6   7   3   25983     614
  -5   7   3    3655     212
  -4   7   3  121158    1462
  -3   7   3     243     128
  -2   7   3    2629     164
  -1   7   3   44537     564
   0   7   3   34027     504
   1   7   3   18864     395
   2   7   3   27511     518
   3   7   3   19656     428
   4   7   3   20464     596
   5   7   3     460     211
   6   7   3   32444     941
   7   7   3    9031     581
   8   7   3     742     319
   9   7   3    -357     357
  10   7   3     130     393
  11   7   3     965     546
 -11   8   3     278     617
 -10   8   3     664     411
  -9   8   3    -310     310
  -8   8   3     426     312
  -7   8   3    4023     361
  -6   8   3    9746     520
  -5   8   3    5985     312
  -4   8   3     298     159
  -3   8   3   23164     479
  -2   8   3    4833     248
  -1   8   3   17961     386
   0   8   3     676     109
   1   8   3   21437     382
   2   8   3    4813     285
   3   8   3    7099     293
   4   8   3   27782     789
   5   8   3   41874     944
   6   8   3  108734    1698
   7   8   3    5828     452
   8   8   3     743     340
   9   8   3    -354     427
  10   8   3      79     491
 -10   9   3    -382     382
  -9   9   3     204     309
  -8   9   3     928     331
  -7   9   3    4633     475
  -6   9   3   24516     787
  -5   9   3   20743     655
  -4   9   3    8534     546
  -3   9   3    9024     404
  -2   9   3    5275     277
  -1   9   3   33702     583
   0   9   3   20149     461
   1   9   3      43      58
   2   9   3    3712     197
   3   9   3   13674     300
   4   9   3     815     180
   5   9   3   34272     774
   6   9   3   82477    1332
   7   9   3   17608     791
   8   9   3    2998     413
   9   9   3    1035     418
  10   9   3     295     432
 -10  10   3    -247     395
  -9  10   3    -320     320
  -8  10   3     699     326
  -7  10   3     354     294
  -6  10   3   10241     785
  -5  10   3   24849     802
  -4  10   3   18310     717
  -3  10   3    1358     177
  -2  10   3    3156     235
  -1  10   3      34     156
   0  10   3     165     139
   1  10   3    5409     262
   2  10   3   10653     276
   3  10   3     874     153
   4  10   3    -171     171
   5  10   3    4898     523
   6  10   3    8338     744
   7  10   3    2294     306
   8  10   3    5552     557
   9  10   3    -257     398
  10  10   3     145     419
 -10  11   3    -152    2323
  -9  11   3    -367     367
  -8  11   3     874     374
  -7  11   3    -227     283
  -6  11   3     772     310
  -5  11   3    9763     824
  -4  11   3  110127    1598
  -3  11   3    4592     424
  -2  11   3     -48     162
  -1  11   3     657     201
   0  11   3    -139     139
   1  11   3    -146     146
   2  11   3    3182     250
   3  11   3    -163     163
   4  11   3    1070     256
   5  11   3    1656     335
   6  11   3    3054     352
   7  11   3     -41     286
   8  11   3    2658     411
   9  11   3     498     407
  -9  12   3    4338     678
  -8  12   3      14     440
  -7  12   3     205     375
  -6  12   3    -246     246
  -5  12   3    -244     244
  -4  12   3    1712     320
  -3  12   3  103515    1604
  -2  12   3   17117     713
  -1  12   3   13414     755
   0  12   3     717     208
   1  12   3    -100     180
   2  12   3    -188     188
   3  12   3    -158     158
   4  12   3    3413     286
   5  12   3    2097     351
   6  12   3     245     293
   7  12   3     491     282
   8  12   3   17252    1205
   9  12   3     831     620
  -8  13   3     -93     334
  -7  13   3     326     325
  -6  13   3     -87     306
  -5  13   3    -357     357
  -4  13   3    1735     381
  -3  13   3    1525     419
  -2  13   3   17227     824
  -1  13   3    7700     622
   0  13   3    -260     260
   1  13   3     504     264
   2  13   3    4039     352
   3  13   3    1324     275
   4  13   3    6064     503
   5  13   3     -44     254
   6  13   3      82     264
   7  13   3    1127     348
   8  13   3    -142     417
  -8  14   3     861     465
  -7  14   3    -200     333
  -6  14   3     -14     316
  -5  14   3    3021     464
  -4  14   3     169     365
  -3  14   3    2991     452
  -2  14   3   62941    1733
  -1  14   3    1567     385
   0  14   3    3713     423
   1  14   3    -155     274
   2  14   3    -255     255
   3  14   3    8345     617
   4  14   3   21328    1020
   5  14   3    -243     286
   6  14   3    -327     327
   7  14   3      74     309
   8  14   3     695     744
  -7  15   3    -183     476
  -6  15   3    2608     521
  -5  15   3    2775     446
  -4  15   3    8202     824
  -3  15   3   23184    1177
  -2  15   3    1437     376
  -1  15   3   51273    1408
   0  15   3      31     325
   1  15   3    -150     424
   2  15   3     389     320
   3  15   3     650     365
   4  15   3    -357     357
   5  15   3      93     514
   6  15   3    -171     497
   7  15   3     372     490
  -6  16   3     203     472
  -5  16   3    5148     839
  -4  16   3    8945    1062
  -3  16   3    1466     425
  -2  16   3    5077     685
  -1  16   3    9942    1276
   0  16   3     807     399
   1  16   3     545     358
   2  16   3     812     378
   3  16   3    -375     375
   4  16   3    -364     367
   5  16   3    -212     408
   6  16   3    -413     413
  -5  17   3    3467     730
  -4  17   3     943     461
  -3  17   3      -9     388
  -2  17   3    -121     409
  -1  17   3    6044     828
   0  17   3    2488     562
   1  17   3    6654     687
   2  17   3    -457     457
   3  17   3    -398     398
   4  17   3    -513     513
   5  17   3      63     624
  -3  18   3    -422     422
  -2  18   3    -228     398
  -1  18   3    -382     430
   0  18   3     363     373
   1  18   3    5743     623
   2  18   3    -303     409
   3  18   3    -533     533
 -12   0   4    1627     597
 -10   0   4     340     478
  -8   0   4    -238     238
  -6   0   4     409     150
  -4   0   4   85097    1246
  -2   0   4   50471     748
   0   0   4    5638     252
   2   0   4    4615     207
   4   0   4   31114     609
   6   0   4   99645    1692
   8   0   4    9681    1035
  10   0   4    -512     512
 -12   1   4    2044     479
 -11   1   4    2783     531
 -10   1   4    1564     370
  -9   1   4     149     219
  -8   1   4      79     195
  -7   1   4    2695     282
  -6   1   4    6214     281
  -5   1   4   53941     649
  -4   1   4   14605     333
  -3   1   4   38323     502
  -2   1   4   23434     339
  -1   1   4   10108     219
   0   1   4   92804     788
   1   1   4   23649     288
   2   1   4     875      63
   3   1   4   10352     228
   4   1   4   37433     471
   5   1   4     -61     140
   6   1   4   27555     560
   7   1   4    3091     308
   8   1   4    7629     574
   9   1   4    -202     333
  10   1   4     250     439
  11   1   4    1046     482
 -12   2   4    2783    1064
 -11   2   4    -377     377
 -10   2   4     603     367
  -9   2   4     538     307
  -8   2   4     587     235
  -7   2   4    3142     283
  -6   2   4   15664     429
  -5   2   4   37551     567
  -4   2   4   98592    1014
  -3   2   4    1394     121
  -2   2   4   83032     872
  -1   2   4    2716     186
   0   2   4   34280     404
   1   2   4   38346     394
   2   2   4    4041     136
   3   2   4   23682     386
   4   2   4    2867     180
   5   2   4   98260    1076
   6   2   4     -68     147
   7   2   4   10351     778
   8   2   4    3266     365
   9   2   4    -340     340
  10   2   4    -291     355
  11   2   4    7669     983
 -11   3   4    -313     313
 -10   3   4    2755     429
  -9   3   4       6     279
  -8   3   4     107     288
  -7   3   4    -130     203
  -6   3   4     -69     139
  -5   3   4     681     117
  -4   3   4    8020     307
  -3   3   4   24474     462
  -2   3   4  147993    1443
  -1   3   4   46085     496
   0   3   4   54384     543
   1   3   4   70783     662
   2   3   4   34250     385
   3   3   4  134194    1299
   4   3   4   41978     634
   5   3   4   32770     642
   6   3   4     201     181
   7   3   4     -71     237
   8   3   4    1938     323
   9   3   4    3871     498
  10   3   4     137     406
  11   3   4    1313     757
 -11   4   4    -182     483
 -10   4   4    -301     301
  -9   4   4   28373    1118
  -8   4   4     -46     300
  -7   4   4    -208     216
  -6   4   4    1793     200
  -5   4   4    3494     239
  -4   4   4   55297     720
  -3   4   4   68478     840
  -2   4   4  407676    4796
  -1   4   4   15095     289
   0   4   4   29056     384
   1   4   4     474      77
   2   4   4    3767     174
   3   4   4     -20      91
   4   4   4   16898     437
   5   4   4   15923     417
   6   4   4     318     186
   7   4   4    -211     211
   8   4   4    4565     399
   9   4   4    1414     416
  10   4   4     136     456
  11   4   4     425     678
 -11   5   4    -390     390
 -10   5   4       2     327
  -9   5   4    1563     356
  -8   5   4    1339     333
  -7   5   4    -247     247
  -6   5   4     610     160
  -5   5   4    2272     212
  -4   5   4    -135     140
  -3   5   4    6711     426
  -2   5   4  213608    2242
  -1   5   4   10562     285
   0   5   4      40      61
   1   5   4   85865     853
   2   5   4    5773     293
   3   5   4     326     102
   4   5   4   57723     748
   5   5   4     210     171
   6   5   4     -19     160
   7   5   4   10465     643
   8   5   4     -70     237
   9   5   4    -136     466
  10   5   4    -231     686
  11   5   4     302     569
 -11   6   4     117     467
 -10   6   4     518     363
  -9   6   4    6383     508
  -8   6   4    1232     310
  -7   6   4    -240     240
  -6   6   4    -170     170
  -5   6   4    2264     212
  -4   6   4   16620     500
  -3   6   4    1866     142
  -2   6   4   40216     599
  -1   6   4   77376     793
   0   6   4    2897     144
   1   6   4     601     124
   2   6   4    7005     304
   3   6   4    4634     213
   4   6   4     376     126
   5   6   4    2622     224
   6   6   4     -96      96
   7   6   4    6349     481
   8   6   4    -259     259
   9   6   4    1953     522
  10   6   4     -90     410
  11   6   4     918     526
 -11   7   4    2251     706
 -10   7   4   18348    1197
  -9   7   4   10549     767
  -8   7   4    9417     722
  -7   7   4    1440     328
  -6   7   4    5740     379
  -5   7   4    5230     293
  -4   7   4  101540    1229
  -3   7   4     -64      76
  -2   7   4    2289     173
  -1   7   4    3751     178
   0   7   4   24460     365
   1   7   4   14179     355
   2   7   4    1284     161
   3   7   4     -56      95
   4   7   4     512     126
   5   7   4   11291     586
   6   7   4    4544     379
   7   7   4     420     327
   8   7   4     442     311
   9   7   4     -16     377
  10   7   4     -20     481
 -10   8   4    9740     648
  -9   8   4    -124     348
  -8   8   4    -303     303
  -7   8   4    3692     364
  -6   8   4    -210     210
  -5   8   4   14057     528
  -4   8   4   13545     426
  -3   8   4    3662     207
  -2   8   4   25785     581
  -1   8   4   31796     536
   0   8   4   55106     718
   1   8   4      50     104
   2   8   4    6797     310
   3   8   4     490     124
   4   8   4    8659     322
   5   8   4    2638     312
   6   8   4   96287    1600
   7   8   4     912     297
   8   8   4     -85     369
   9   8   4     -51     442
  10   8   4     529     505
 -10   9   4     444     495
  -9   9   4    1372     366
  -8   9   4    -167     292
  -7   9   4    1202     340
  -6   9   4    7007     685
  -5   9   4      64     240
  -4   9   4    4571     319
  -3   9   4    1170     139
  -2   9   4   21902     519
  -1   9   4    2394     240
   0   9   4   19027     433
   1   9   4    -108     108
   2   9   4    1337     165
   3   9   4     132     123
   4   9   4    5179     334
   5   9   4    3469     348
   6   9   4   67367    1334
   7   9   4     375     323
   8   9   4    6496     588
   9   9   4     320     418
  10   9   4     344     433
 -10  10   4    9371     993
  -9  10   4    -344     344
  -8  10   4     301     342
  -7  10   4     613     298
  -6  10   4    -227     227
  -5  10   4   12599     969
  -4  10   4   29005     815
  -3  10   4    1503     240
  -2  10   4     189     154
  -1  10   4     698     161
   0  10   4    1483     141
   1  10   4   11173     371
   2  10   4      72     135
   3  10   4    -128     130
   4  10   4    -197     197
   5  10   4    2301     288
   6  10   4    4497     389
   7  10   4    1375     274
   8  10   4    1596     511
   9  10   4     572     365
  -9  11   4    2092     444
  -8  11   4    1918     419
  -7  11   4     -45     296
  -6  11   4     939     303
  -5  11   4    -265     265
  -4  11   4    9547     823
  -3  11   4    7951     854
  -2  11   4    5520     430
  -1  11   4      71     213
   0  11   4    2955     309
   1  11   4   55479    1110
   2  11   4     912     238
   3  11   4    3038     306
   4  11   4    -181     181
   5  11   4    2999     366
   6  11   4    2646     409
   7  11   4     103     285
   8  11   4   23461    2547
   9  11   4    1615     427
  -9  12   4    2040     611
  -8  12   4      53     399
  -7  12   4    1354     441
  -6  12   4    3009     414
  -5  12   4     -73     287
  -4  12   4   11361     862
  -3  12   4     780     319
  -2  12   4    5608     444
  -1  12   4   24612     784
   0  12   4    -112     265
   1  12   4     -72     216
   2  12   4    -181     181
   3  12   4    -210     210
   4  12   4    2474     342
   5  12   4    -243     243
   6  12   4    -294     294
   7  12   4    3498     396
   8  12   4   17618    1961
  -8  13   4      86     383
  -7  13   4    -253     336
  -6  13   4    -164     274
  -5  13   4     629     355
  -4  13   4     305     322
  -3  13   4   37891    1185
  -2  13   4    1106     367
  -1  13   4    8144     764
   0  13   4    -184     274
   1  13   4    1826     347
   2  13   4    -260     260
   3  13   4   11267     611
   4  13   4     491     383
   5  13   4    1076     333
   6  13   4      69     266
   7  13   4     200     320
   8  13   4    1561     383
  -7  14   4     820     419
  -6  14   4    -215     290
  -5  14   4     430     369
  -4  14   4    1120     363
  -3  14   4    7477    1095
  -2  14   4   66594    1630
  -1  14   4   28724    1127
   0  14   4    -266     287
   1  14   4    -194     280
   2  14   4    -299     299
   3  14   4   10999     763
   4  14   4    -366     448
   5  14   4    -417     417
   6  14   4    -332     332
   7  14   4     267     410
  -7  15   4    1268     481
  -6  15   4     845     437
  -5  15   4     830     388
  -4  15   4    5421     629
  -3  15   4    1866     553
  -2  15   4    4689     571
  -1  15   4   32148    1200
   0  15   4    3922     509
   1  15   4    -281     392
   2  15   4    -155     280
   3  15   4    -297     297
   4  15   4    -559     559
   5  15   4    -139     533
   6  15   4    -128     460
  -6  16   4     -88     460
  -5  16   4     667     439
  -4  16   4   20294    1801
  -3  16   4    4907     715
  -2  16   4     770     427
  -1  16   4     373     342
   0  16   4    1290     382
   1  16   4    2914     499
   2  16   4     121     323
   3  16   4    -307     387
   4  16   4    -190     425
   5  16   4    -435     435
  -4  17   4    3535     651
  -3  17   4     -15     376
  -2  17   4    -394     394
  -1  17   4    -203     383
   0  17   4   29368    1308
   1  17   4    4139     660
   2  17   4    -348     348
   3  17   4     -90     420
   4  17   4    -304     543
  -3  18   4    -298     489
  -2  18   4    -389     389
  -1  18   4    -327     367
   0  18   4     941     496
   1  18   4    8438    1067
   2  18   4    -161     567
 -11   0   5     824     544
  -9   0   5    -381     381
  -7   0   5   25683     984
  -5   0   5   12454     640
  -3   0   5   21507     603
  -1   0   5  119937    1702
   1   0   5     458     129
   3   0   5     -83      83
   5   0   5   81032    1197
   7   0   5   13278    1057
   9   0   5    -135     480
  11   0   5    -492     604
 -11   1   5    2550     444
 -10   1   5    3350     451
  -9   1   5    -256     256
  -8   1   5    2054     301
  -7   1   5   36425     785
  -6   1   5     -51     130
  -5   1   5    3731     235
  -4   1   5     -83     129
  -3   1   5   82540     901
  -2   1   5     -68      94
  -1   1   5   21042     352
   0   1   5  258503    2615
   1   1   5   30922     392
   2   1   5    6473     319
   3   1   5    1077     104
   4   1   5    8056     371
   5   1   5    -156     156
   6   1   5   32302     742
   7   1   5   12448     798
   8   1   5    -298     298
   9   1   5      36     336
  10   1   5    -223     395
  11   1   5    -436     436
 -11   2   5     575     394
 -10   2   5    1987     410
  -9   2   5   10842     608
  -8   2   5     580     251
  -7   2   5    2615     278
  -6   2   5     -67     141
  -5   2   5   13468     438
  -4   2   5   15552     411
  -3   2   5   19033     392
  -2   2   5    2206     150
  -1   2   5   10320     263
   0   2   5     226      75
   1   2   5     694      78
   2   2   5    8224     205
   3   2   5     586     142
   4   2   5     888     131
   5   2   5     445     201
   6   2   5     676     278
   7   2   5    7526     642
   8   2   5   18956     830
   9   2   5    3438     484
  10   2   5    -364     364
  11   2   5    -440     440
 -11   3   5     177     375
 -10   3   5    -264     294
  -9   3   5    9204     514
  -8   3   5    2475     329
  -7   3   5    1899     296
  -6   3   5   11021     521
  -5   3   5     -22     102
  -4   3   5     703     146
  -3   3   5   38148     507
  -2   3   5    3228     215
  -1   3   5   13365     296
   0   3   5   54793     589
   1   3   5   48732     500
   2   3   5    5566     175
   3   3   5    1464     121
   4   3   5    3490     236
   5   3   5    1267     195
   6   3   5    2971     337
   7   3   5    4303     427
   8   3   5     952     409
   9   3   5    -342     342
  10   3   5     410     460
  11   3   5    1751     885
 -11   4   5     231     388
 -10   4   5    4201     403
  -9   4   5    7559     552
  -8   4   5   63619    1180
  -7   4   5   25268     735
  -6   4   5    1194     210
  -5   4   5     -92     137
  -4   4   5   21046     493
  -3   4   5    1627     169
  -2   4   5   95525    1071
  -1   4   5   38687     514
   0   4   5   75160     766
   1   4   5    4387     175
   2   4   5    1261     132
   3   4   5    7880     273
   4   4   5     236     131
   5   4   5     -80     143
   6   4   5   21072     683
   7   4   5     575     268
   8   4   5    -338     338
   9   4   5    3791     594
  10   4   5    2453     896
  11   4   5     310     560
 -11   5   5    -436     436
 -10   5   5    5014     448
  -9   5   5    4174     466
  -8   5   5   17396     813
  -7   5   5    -210     210
  -6   5   5     168     182
  -5   5   5    5875     329
  -4   5   5    1838     184
  -3   5   5   34421     624
  -2   5   5  218167    2164
  -1   5   5   12434     355
   0   5   5     729     111
   1   5   5    1295     124
   2   5   5   14149     387
   3   5   5      26     112
   4   5   5    3013     218
   5   5   5   13153     457
   6   5   5    -234     234
   7   5   5    -197     250
   8   5   5    2327     357
   9   5   5     264     457
  10   5   5     561     571
 -11   6   5     351     577
 -10   6   5     409     366
  -9   6   5    4939     500
  -8   6   5   10643     769
  -7   6   5   15257     717
  -6   6   5    -161     161
  -5   6   5    -145     145
  -4   6   5     746     156
  -3   6   5    5373     329
  -2   6   5    9414     380
  -1   6   5     625     130
   0   6   5   36101     556
   1   6   5   10778     328
   2   6   5    -115     115
   3   6   5     579      95
   4   6   5   10365     391
   5   6   5    2532     214
   6   6   5    -227     227
   7   6   5    -190     190
   8   6   5    1362     363
   9   6   5    1445     539
  10   6   5    2342    1074
 -10   7   5    9298     722
  -9   7   5   10683     844
  -8   7   5    -134     323
  -7   7   5    1697     341
  -6   7   5    3622     335
  -5   7   5    1592     217
  -4   7   5    4783     320
  -3   7   5    1297     224
  -2   7   5   25290     500
  -1   7   5   23791     455
   0   7   5   73922     985
   1   7   5   22748     500
   2   7   5      75     137
   3   7   5    1856     170
   4   7   5    1651     196
   5   7   5   13821     463
   6   7   5    7430     528
   7   7   5    4952     422
   8   7   5    1238     375
   9   7   5      64     432
  10   7   5    1349     532
 -10   8   5   32790    1130
  -9   8   5     331     333
  -8   8   5    -288     288
  -7   8   5    7112     479
  -6   8   5    1599     302
  -5   8   5     582     188
  -4   8   5   16553     511
  -3   8   5     331     201
  -2   8   5     729     150
  -1   8   5      97     136
   0   8   5  143267    1568
   1   8   5   43218     641
   2   8   5    1085     179
   3   8   5    2996     243
   4   8   5    9279     539
   5   8   5    -217     217
   6   8   5   47070    1076
   7   8   5    1909     323
   8   8   5     599     295
   9   8   5     471     419
  10   8   5     146     439
 -10   9   5     586     402
  -9   9   5     -19     372
  -8   9   5    -294     294
  -7   9   5    -288     288
  -6   9   5    1498     295
  -5   9   5    1412     292
  -4   9   5    2087     294
  -3   9   5      39     180
  -2   9   5      30     173
  -1   9   5    3931     337
   0   9   5    3600     244
   1   9   5  120912    1308
   2   9   5    1161     189
   3   9   5   11063     690
   4   9   5    -133     212
   5   9   5    -209     209
   6   9   5     960     365
   7   9   5     511     321
   8   9   5     427     323
   9   9   5     368     466
  -9  10   5    -199     400
  -8  10   5    -344     344
  -7  10   5    -319     319
  -6  10   5    2010     342
  -5  10   5     957     278
  -4  10   5    1723     278
  -3  10   5     874     231
  -2  10   5    -174     174
  -1  10   5      81     201
   0  10   5   15231     602
   1  10   5   26107     687
   2  10   5    7080     586
   3  10   5    1034     242
   4  10   5    -172     172
   5  10   5    1904     373
   6  10   5     315     279
   7  10   5   13416    1175
   8  10   5    2038     586
   9  10   5    1734     796
  -9  11   5     901     719
  -8  11   5    -182     404
  -7  11   5    -309     309
  -6  11   5      82     284
  -5  11   5    5336     417
  -4  11   5    3178     327
  -3  11   5    2266     303
  -2  11   5    6068     513
  -1  11   5   78059    1218
   0  11   5   16380     956
   1  11   5     165     244
   2  11   5   13789     639
   3  11   5     -11     216
   4  11   5     241     239
   5  11   5    9946     925
   6  11   5     -87     359
   7  11   5     395     431
   8  11   5   36388    1490
   9  11   5     899     442
  -8  12   5    -419     419
  -7  12   5     432     403
  -6  12   5     176     294
  -5  12   5    -249     249
  -4  12   5     111     282
  -3  12   5    2216     342
  -2  12   5    1785     303
  -1  12   5    5986     566
   0  12   5   31183     885
   1  12   5    3151     347
   2  12   5    1936     310
   3  12   5    1083     297
   4  12   5     365     298
   5  12   5      69     333
   6  12   5     809     355
   7  12   5     642     393
   8  12   5    4025    1288
  -8  13   5   11282    1113
  -7  13   5     827     376
  -6  13   5     421     322
  -5  13   5     -58     290
  -4  13   5      75     298
  -3  13   5    6958     634
  -2  13   5  127926    2623
  -1  13   5   27780     987
   0  13   5     567     308
   1  13   5    -222     222
   2  13   5    -238     265
   3  13   5     871     296
   4  13   5    -310     310
   5  13   5    -300     300
   6  13   5    -370     370
   7  13   5    -242     471
  -7  14   5    4034     547
  -6  14   5    2353     460
  -5  14   5    1505     365
  -4  14   5     312     317
  -3  14   5   44861    1429
  -2  14   5    1663     486
  -1  14   5   13133    1028
   0  14   5     302     310
   1  14   5    -288     288
   2  14   5    3720     465
   3  14   5    -244     244
   4  14   5     252     348
   5  14   5    -414     414
   6  14   5    -470     470
   7  14   5    -582     582
  -6  15   5     400     467
  -5  15   5    6270     823
  -4  15   5     324     373
  -3  15   5    7771     720
  -2  15   5   10615    1068
  -1  15   5     301     372
   0  15   5    -293     293
   1  15   5    -307     307
   2  15   5     -76     257
   3  15   5    1546     448
   4  15   5    -194     355
   5  15   5    -199     388
   6  15   5    -384     384
  -5  16   5    1211     432
  -4  16   5    7097     945
  -3  16   5    -116     435
  -2  16   5    -287     399
  -1  16   5    3457     552
   0  16   5   14322    1488
   1  16   5     373     390
   2  16   5      -8     333
   3  16   5    -358     358
   4  16   5    -478     478
   5  16   5    -181     470
  -4  17   5     516     547
  -3  17   5      43     457
  -2  17   5    -188     359
  -1  17   5     -80     475
   0  17   5    8391    1040
   1  17   5    9469    1166
   2  17   5     -18     340
   3  17   5    -343     423
  -1  18   5    -439     439
   0  18   5      86     411
   1  18   5    3116     959
 -10   0   6    1390     736
  -8   0   6     164     416
  -6   0   6   19738     854
  -4   0   6   75548    1430
  -2   0   6     -90     166
   0   0   6  114788    1743
   2   0   6  214297    2636
   4   0   6    -127     127
   6   0   6    2155     450
   8   0   6     476     581
  10   0   6     -85     634
 -11   1   6    -160     353
 -10   1   6    1187     372
  -9   1   6    9254     528
  -8   1   6   11703     581
  -7   1   6   34174     763
  -6   1   6   53996     892
  -5   1   6   23319     547
  -4   1   6      85     138
  -3   1   6   33725     543
  -2   1   6   18675     389
  -1   1   6   26904     483
   0   1   6  180194    2021
   1   1   6   15875     276
   2   1   6   35148     514
   3   1   6    3939     208
   4   1   6    2737     172
   5   1   6     466     190
   6   1   6    1467     317
   7   1   6    7723     531
   8   1   6    -345     345
   9   1   6     166     342
  10   1   6    -389     389
 -11   2   6     108     366
 -10   2   6     -86     322
  -9   2   6    -151     322
  -8   2   6    5078     406
  -7   2   6    8406     604
  -6   2   6   23304     622
  -5   2   6   55871     807
  -4   2   6    -100     132
  -3   2   6     907     149
  -2   2   6   47901     641
  -1   2   6   41613     561
   0   2   6   70244     869
   1   2   6   41487     571
   2   2   6   82311     839
   3   2   6   13927     310
   4   2   6      93      94
   5   2   6    -208     208
   6   2   6     309     292
   7   2   6    1573     387
   8   2   6   14984     928
   9   2   6    -312     312
  10   2   6     153     406
 -11   3   6     559     422
 -10   3   6     174     336
  -9   3   6     506     286
  -8   3   6     356     311
  -7   3   6    6285     446
  -6   3   6    1359     253
  -5   3   6    1143     142
  -4   3   6    1405     114
  -3   3   6    3662     195
  -2   3   6     439     119
  -1   3   6   36776     494
   0   3   6   10685     273
   1   3   6   14618     299
   2   3   6     -61      69
   3   3   6   23970     383
   4   3   6    4894     278
   5   3   6    2104     283
   6   3   6     928     310
   7   3   6    3285     542
   8   3   6    1809     452
   9   3   6     178     354
  10   3   6    1954     491
 -11   4   6    -329     423
 -10   4   6     114     327
  -9   4   6    2440     366
  -8   4   6    5338     482
  -7   4   6   48576    1140
  -6   4   6   14374     692
  -5   4   6    -158     158
  -4   4   6     207     150
  -3   4   6     330     148
  -2   4   6   70083     906
  -1   4   6   56346     693
   0   4   6    1837     132
   1   4   6     481      93
   2   4   6   13596     316
   3   4   6    4395     197
   4   4   6     197     142
   5   4   6    3366     262
   6   4   6     -97     235
   7   4   6    1936     396
   8   4   6    -303     303
   9   4   6    2256     466
  10   4   6    1093     464
 -11   5   6      51     538
 -10   5   6    1203     422
  -9   5   6     591     303
  -8   5   6   88669    1649
  -7   5   6     590     281
  -6   5   6     160     204
  -5   5   6      41     173
  -4   5   6     798     176
  -3   5   6    4503     266
  -2   5   6   16412     421
  -1   5   6   21744     451
   0   5   6    2441     164
   1   5   6   10629     280
   2   5   6   11073     324
   3   5   6   19512     392
   4   5   6   21607     499
   5   5   6   23088     655
   6   5   6    3280     296
   7   5   6    -267     301
   8   5   6    -292     292
   9   5   6    5277     685
  10   5   6    4219     954
 -10   6   6    7143     563
  -9   6   6    3275     482
  -8   6   6   10082     675
  -7   6   6     -13     258
  -6   6   6    -176     176
  -5   6   6    5903     354
  -4   6   6    1638     197
  -3   6   6    1877     178
  -2   6   6    6083     326
  -1   6   6   22859     543
   0   6   6     874     111
   1   6   6   14930     407
   2   6   6     238     138
   3   6   6   55912     736
   4   6   6    1758     234
   5   6   6    1988     258
   6   6   6    -195     195
   7   6   6    -206     227
   8   6   6     134     405
   9   6   6     735     411
  10   6   6     878     498
 -10   7   6    1673     629
  -9   7   6    2710     607
  -8   7   6     644     422
  -7   7   6    3513     430
  -6   7   6    5319     420
  -5   7   6    1303     225
  -4   7   6    2119     211
  -3   7   6    -206     206
  -2   7   6    1305     187
  -1   7   6    5764     251
   0   7   6   28290     630
   1   7   6    1599     171
   2   7   6   34360     675
   3   7   6   69469     984
   4   7   6     157     208
   5   7   6    -213     213
   6   7   6    -231     231
   7   7   6     380     297
   8   7   6    3180     606
   9   7   6    2976     583
  10   7   6     250     576
 -10   8   6   15108    1022
  -9   8   6    4865     744
  -8   8   6    -334     361
  -7   8   6    -346     346
  -6   8   6     608     291
  -5   8   6    -220     220
  -4   8   6     821     280
  -3   8   6   13227     557
  -2   8   6    1925     238
  -1   8   6   11182     481
   0   8   6      50     188
   1   8   6   16993     517
   2   8   6    5827     535
   3   8   6    2192     282
   4   8   6    -130     215
   5   8   6    -260     260
   6   8   6      14     241
   7   8   6   15966    1793
   8   8   6      75     388
   9   8   6     333     453
  -9   9   6     104     427
  -8   9   6    1450     415
  -7   9   6     -44     474
  -6   9   6   13343     906
  -5   9   6    4638     390
  -4   9   6    1517     292
  -3   9   6     -20     208
  -2   9   6    1993     256
  -1   9   6    8955     498
   0   9   6    1300     235
   1   9   6     796     231
   2   9   6   39652     942
   3   9   6    2139     294
   4   9   6    -214     214
   5   9   6     769     310
   6   9   6      54     363
   7   9   6     991     361
   8   9   6     247     542
   9   9   6     738     556
  -9  10   6    -340     414
  -8  10   6    -378     378
  -7  10   6    -387     387
  -6  10   6    -283     283
  -5  10   6    -232     265
  -4  10   6    6687     442
  -3  10   6    1357     265
  -2  10   6    -207     207
  -1  10   6     869     262
   0  10   6   78533    1245
   1  10   6   32307     893
   2  10   6   37462     945
   3  10   6    -217     217
   4  10   6    -195     195
   5  10   6    -277     277
   6  10   6     506     424
   7  10   6    1613     497
   8  10   6    4439     689
  -9  11   6    4393    1970
  -8  11   6    -395     417
  -7  11   6    -399     399
  -6  11   6      99     293
  -5  11   6    6117     596
  -4  11   6    -260     260
  -3  11   6    3254     344
  -2  11   6      64     235
  -1  11   6   54453    1114
   0  11   6   13776     899
   1  11   6    -263     263
   2  11   6   23804     835
   3  11   6   10648     710
   4  11   6    2122     319
   5  11   6    2754     433
   6  11   6    -205     538
   7  11   6    -262     590
   8  11   6   13385    2138
  -8  12   6    3598     610
  -7  12   6    -282     467
  -6  12   6    1316     475
  -5  12   6     -19     266
  -4  12   6    -247     247
  -3  12   6   23667     869
  -2  12   6    5802     598
  -1  12   6   30567     953
   0  12   6    3970     486
   1  12   6    -236     236
   2  12   6    -222     222
   3  12   6    4382     444
   4  12   6     106     313
   5  12   6      17     294
   6  12   6    -490     584
   7  12   6     592     548
  -7  13   6    4043     613
  -6  13   6    -350     350
  -5  13   6    1615     389
  -4  13   6    4057     438
  -3  13   6     290     300
  -2  13   6   11830     938
  -1  13   6     -79     304
   0  13   6     680     300
   1  13   6     729     330
   2  13   6    -254     254
   3  13   6     846     364
   4  13   6    1567     401
   5  13   6    1356     392
   6  13   6    -501     501
   7  13   6     122     498
  -7  14   6     587     600
  -6  14   6     370     390
  -5  14   6      21     371
  -4  14   6     185     394
  -3  14   6    1964     427
  -2  14   6    2777     469
  -1  14   6    1036     363
   0  14   6    -279     279
   1  14   6     535     308
   2  14   6    -172     299
   3  14   6     803     299
   4  14   6      -6     345
   5  14   6    -152     337
   6  14   6     445     559
  -6  15   6     -37     488
  -5  15   6     603     417
  -4  15   6     133     399
  -3  15   6    6940     695
  -2  15   6    1230     403
  -1  15   6    1951     419
   0  15   6     784     373
   1  15   6    1124     441
   2  15   6    1049     396
   3  15   6     513     382
   4  15   6    1519     502
   5  15   6    -444     444
  -4  16   6    1571     435
  -3  16   6    2645     509
  -2  16   6    1015     387
  -1  16   6    4907     643
   0  16   6   12449    1202
   1  16   6    -154     351
   2  16   6     290     396
   3  16   6    -288     406
   4  16   6    -406     406
  -3  17   6    2474     893
  -2  17   6    -353     353
  -1  17   6     -76     425
   0  17   6    3165     589
   1  17   6   10981    1129
   2  17   6    -556     704
 -11   0   7    -248     660
  -9   0   7    1677     531
  -7   0   7    -308     308
  -5   0   7   10271     600
  -3   0   7   66268    1165
  -1   0   7    -191     191
   1   0   7   65860    1004
   3   0   7    1002     256
   5   0   7   11218     870
   7   0   7    1271     529
   9   0   7    -431     648
 -11   1   7     144     427
 -10   1   7    -347     347
  -9   1   7     589     343
  -8   1   7     705     297
  -7   1   7   23453     732
  -6   1   7    3522     311
  -5   1   7     695     227
  -4   1   7    2936     229
  -3   1   7     624     154
  -2   1   7    1005     188
  -1   1   7    2067     177
   0   1   7    2269     169
   1   1   7   12196     398
   2   1   7   14904     388
   3   1   7     515     160
   4   1   7    6559     343
   5   1   7    1944     278
   6   1   7     271     312
   7   1   7    1901     391
   8   1   7    -266     380
   9   1   7    -344     473
  10   1   7     174     408
 -11   2   7     818    1070
 -10   2   7     115     458
  -9   2   7    -121     281
  -8   2   7    6025     457
  -7   2   7     162     244
  -6   2   7  216951    2268
  -5   2   7  132467    1526
  -4   2   7   41704     685
  -3   2   7     -64     139
  -2   2   7    7477     425
  -1   2   7    9442     293
   0   2   7  121208    1282
   1   2   7    6954     348
   2   2   7  123255    1260
   3   2   7    5280     263
   4   2   7     -26     215
   5   2   7     243     270
   6   2   7     855     330
   7   2   7      83     381
   8   2   7    -419     419
   9   2   7    -349     379
  10   2   7    -231     408
 -10   3   7     469     369
  -9   3   7    3468     499
  -8   3   7   19307    1028
  -7   3   7     902     277
  -6   3   7    7654     454
  -5   3   7   17842     689
  -4   3   7    5690     369
  -3   3   7    6104     324
  -2   3   7    2524     196
  -1   3   7     728     154
   0   3   7   30523     544
   1   3   7       6     122
   2   3   7    7150     286
   3   3   7     146     143
   4   3   7   27625     688
   5   3   7     -97     283
   6   3   7    -284     284
   7   3   7     716     494
   8   3   7      20     394
   9   3   7     927     460
  10   3   7     187     463
 -10   4   7    -423     424
  -9   4   7    1443     378
  -8   4   7    6383     486
  -7   4   7     181     268
  -6   4   7    7582     482
  -5   4   7    2039     271
  -4   4   7     612     205
  -3   4   7    8256     370
  -2   4   7   10829     424
  -1   4   7   31727     484
   0   4   7    4236     319
   1   4   7    3266     168
   2   4   7     192     116
   3   4   7     475     124
   4   4   7   23827     678
   5   4   7   44722     968
   6   4   7     954     347
   7   4   7    -349     349
   8   4   7    -157     377
   9   4   7    2973     623
  10   4   7    1176     566
 -10   5   7    -391     435
  -9   5   7    -423     423
  -8   5   7   40278    1241
  -7   5   7   41702    1102
  -6   5   7     286     223
  -5   5   7    2397     271
  -4   5   7    7703     486
  -3   5   7   46873     845
  -2   5   7    1027     174
  -1   5   7    1835     155
   0   5   7     410     136
   1   5   7   17459     386
   2   5   7   23294     485
   3   5   7    1702     184
   4   5   7    4109     295
   5   5   7    1277     301
   6   5   7     176     307
   7   5   7    -330     330
   8   5   7     264     442
   9   5   7    6800     960
  10   5   7     300    1560
 -10   6   7     462     432
  -9   6   7    5863     622
  -8   6   7    3569     528
  -7   6   7    1757     408
  -6   6   7    1850     346
  -5   6   7    1242     239
  -4   6   7     579     191
  -3   6   7     171     163
  -2   6   7    -154     197
  -1   6   7    -155     155
   0   6   7    -111     111
   1   6   7   22297     584
   2   6   7   20042     510
   3   6   7    8264     463
   4   6   7    6094     369
   5   6   7    2331     292
   6   6   7     741     351
   7   6   7    -358     358
   8   6   7    1554     515
   9   6   7     415     472
 -10   7   7    -318     420
  -9   7   7     247     428
  -8   7   7    -257     391
  -7   7   7    -389     389
  -6   7   7    1894     381
  -5   7   7    1365     322
  -4   7   7     340     270
  -3   7   7      -5     255
  -2   7   7    6638     367
  -1   7   7     988     221
   0   7   7   15929     553
   1   7   7    4752     338
   2   7   7   26408     744
   3   7   7   63662    1166
   4   7   7    6063     471
   5   7   7    -241     241
   6   7   7    -166     329
   7   7   7    -389     389
   8   7   7     131     523
   9   7   7      48     513
  -9   8   7    -453     453
  -8   8   7     227     431
  -7   8   7    -345     345
  -6   8   7    -307     307
  -5   8   7    6244     446
  -4   8   7    -249     249
  -3   8   7    -163     191
  -2   8   7    5207     341
  -1   8   7   10243     660
   0   8   7   11927     588
   1   8   7   52606     962
   2   8   7   22624     763
   3   8   7     159     239
   4   8   7     298     253
   5   8   7    3962     460
   6   8   7    -350     458
   7   8   7      -3     347
   8   8   7     244     427
   9   8   7     379     490
  -9   9   7    -392     484
  -8   9   7    -385     385
  -7   9   7    -216     380
  -6   9   7    -283     283
  -5   9   7    1875     356
  -4   9   7     971     290
  -3   9   7    1365     269
  -2   9   7    2917     295
  -1   9   7   15976     765
   0   9   7   13258     532
   1   9   7  101598    1503
   2   9   7    9007     524
   3   9   7    -199     199
   4   9   7    -221     221
   5   9   7    1652     405
   6   9   7     662     456
   7   9   7    2604     477
   8   9   7    -363     702
  -8  10   7     363     468
  -7  10   7    1256     459
  -6  10   7    2581     410
  -5  10   7   16640    1450
  -4  10   7   20023     822
  -3  10   7    2577     323
  -2  10   7    1711     307
  -1  10   7    5337     534
   0  10   7   41159     962
   1  10   7    4303     389
   2  10   7    2547     333
   3  10   7    -232     232
   4  10   7     126     305
   5  10   7    -370     370
   6  10   7      90     414
   7  10   7     692     529
   8  10   7     876     816
  -8  11   7     129     490
  -7  11   7     102     468
  -6  11   7    6383     694
  -5  11   7     935     328
  -4  11   7    -299     299
  -3  11   7    1959     361
  -2  11   7     118     275
  -1  11   7    4161     414
   0  11   7   24078     909
   1  11   7      80     288
   2  11   7    1090     309
   3  11   7    2865     399
   4  11   7    -266     266
   5  11   7    -225     329
   6  11   7     -21     408
   7  11   7     231     541
  -7  12   7    2431     677
  -6  12   7     -31     367
  -5  12   7     347     343
  -4  12   7    3531     427
  -3  12   7     -58     317
  -2  12   7    2706     493
  -1  12   7   24227     905
   0  12   7     -86     288
   1  12   7    -255     255
   2  12   7    1002     340
   3  12   7     409     298
   4  12   7    1651     461
   5  12   7    -244     385
   6  12   7     207     651
   7  12   7      33     584
  -7  13   7     -22     395
  -6  13   7    -344     344
  -5  13   7    -261     261
  -4  13   7    -277     277
  -3  13   7    8264     716
  -2  13   7    -160     354
  -1  13   7    2158     383
   0  13   7     270     318
   1  13   7    -245     245
   2  13   7     -88     301
   3  13   7    -252     272
   4  13   7    6837     998
   5  13   7    -464     464
   6  13   7    -692     693
  -6  14   7     368     475
  -5  14   7     -67     382
  -4  14   7    -250     363
  -3  14   7    1172     395
  -2  14   7    1363     420
  -1  14   7    3489     484
   0  14   7    -261     384
   1  14   7    -295     295
   2  14   7     -57     322
   3  14   7    -484     486
   4  14   7     776     588
   5  14   7    -450     450
  -5  15   7    -339     344
  -4  15   7     634     468
  -3  15   7    -297     368
  -2  15   7    -269     402
  -1  15   7      41     370
   0  15   7    1049     441
   1  15   7    -321     321
   2  15   7     -63     401
   3  15   7    -437     437
   4  15   7    -437     437
  -3  16   7    -281     423
  -2  16   7    -145     383
  -1  16   7    2217     480
   0  16   7     244     398
   1  16   7    -227     347
   2  16   7     420     430
   3  16   7    1054     708
 -10   0   8    -330     678
  -8   0   8    1809     464
  -6   0   8   54348    1317
  -4   0   8  101768    1679
  -2   0   8    1815     350
   0   0   8    7753     446
   2   0   8   53201    1229
   4   0   8     -63     321
   6   0   8    4758     845
   8   0   8     351     609
 -10   1   8     196     418
  -9   1   8     930     358
  -8   1   8      49     301
  -7   1   8    -144     253
  -6   1   8   21432     684
  -5   1   8   50572     853
  -4   1   8  235252    2399
  -3   1   8    3545     293
  -2   1   8     -89     184
  -1   1   8    -142     142
   0   1   8      46     111
   1   1   8    3007     213
   2   1   8   29891     515
   3   1   8     573     187
   4   1   8    2679     294
   5   1   8    1578     310
   6   1   8    -338     338
   7   1   8   11752    1160
   8   1   8     652     495
   9   1   8    -515     515
 -10   2   8    -378     378
  -9   2   8     -32     399
  -8   2   8     168     330
  -7   2   8    3696     354
  -6   2   8   38502     834
  -5   2   8    6197     386
  -4   2   8   21437     641
  -3   2   8   41170     676
  -2   2   8   39641     726
  -1   2   8     132     167
   0   2   8     -55      77
   1   2   8    5964     283
   2   2   8   18947     462
   3   2   8    7324     330
   4   2   8   32277     779
   5   2   8    5468     430
   6   2   8     632     364
   7   2   8    -357     376
   8   2   8    -233     423
   9   2   8    1132     580
 -10   3   8    -560     560
  -9   3   8      32     417
  -8   3   8     992     349
  -7   3   8   21454    1054
  -6   3   8   15789     811
  -5   3   8    2009     272
  -4   3   8    2978     302
  -3   3   8    1134     186
  -2   3   8     822     180
  -1   3   8   17989     460
   0   3   8     424     117
   1   3   8     225     141
   2   3   8     180     143
   3   3   8   30776     605
   4   3   8    5018     382
   5   3   8    1544     372
   6   3   8    2407     421
   7   3   8    1066     421
   8   3   8    -454     523
   9   3   8    -412     470
 -10   4   8    -331     556
  -9   4   8    1089     461
  -8   4   8    -283     361
  -7   4   8    1036     345
  -6   4   8    -117     215
  -5   4   8    4410     326
  -4   4   8    9316     567
  -3   4   8   35293     758
  -2   4   8   42235     801
  -1   4   8    2530     212
   0   4   8    3879     247
   1   4   8     646     159
   2   4   8     919     176
   3   4   8     145     194
   4   4   8     986     312
   5   4   8   37508    1020
   6   4   8    7254     548
   7   4   8    -256     394
   8   4   8    -445     445
   9   4   8    -354     452
 -10   5   8    -320     508
  -9   5   8    -213     465
  -8   5   8     812     432
  -7   5   8    3097     508
  -6   5   8       2     265
  -5   5   8    1853     340
  -4   5   8   14475     736
  -3   5   8   50649     935
  -2   5   8    3935     312
  -1   5   8     436     185
   0   5   8    4292     264
   1   5   8   18696     508
   2   5   8    2452     232
   3   5   8   64771    1267
   4   5   8   84846    1458
   5   5   8    2432     385
   6   5   8    -312     312
   7   5   8    -322     322
   8   5   8    -328     508
   9   5   8     382     780
  -9   6   8    -231     390
  -8   6   8    2250     478
  -7   6   8    2258     522
  -6   6   8    -222     241
  -5   6   8    1066     290
  -4   6   8    4912     398
  -3   6   8    3369     345
  -2   6   8   22289     697
  -1   6   8    2512     287
   0   6   8   25420     664
   1   6   8    8229     385
   2   6   8    9198     464
   3   6   8   59187    1372
   4   6   8   14048    1160
   5   6   8    5844     464
   6   6   8    1089     357
   7   6   8    -431     431
   8   6   8    -118     541
   9   6   8    1746     657
  -9   7   8     -36     473
  -8   7   8    -423     423
  -7   7   8    1096     418
  -6   7   8    8074     845
  -5   7   8   16802     762
  -4   7   8    5917     516
  -3   7   8    5538     403
  -2   7   8    7555     456
  -1   7   8   12362     662
   0   7   8    5656     418
   1   7   8   39332     842
   2   7   8   34843     909
   3   7   8     355     270
   4   7   8    5784     522
   5   7   8    -332     335
   6   7   8    3221     449
   7   7   8     -13     392
   8   7   8     640     476
  -9   8   8     -23     572
  -8   8   8      11     467
  -7   8   8    -357     357
  -6   8   8     632     491
  -5   8   8    7154     551
  -4   8   8    1448     310
  -3   8   8   17971     699
  -2   8   8     132     219
  -1   8   8    4075     366
   0   8   8      -2     215
   1   8   8    7709     719
   2   8   8   42366    1100
   3   8   8    4402     590
   4   8   8      22     356
   5   8   8    2186     491
   6   8   8    4714     804
   7   8   8     178     644
   8   8   8     128     555
  -8   9   8     209     632
  -7   9   8    -223     376
  -6   9   8    -324     324
  -5   9   8    4109     461
  -4   9   8     -15     274
  -3   9   8      89     248
  -2   9   8    -227     227
  -1   9   8    6721     588
   0   9   8    1088     300
   1   9   8   35976     912
   2   9   8    1931     463
   3   9   8    -293     293
   4   9   8    -350     350
   5   9   8    -353     353
   6   9   8    -172     448
   7   9   8    -400     686
   8   9   8     489     683
  -8  10   8    1016     690
  -7  10   8    -383     383
  -6  10   8    -264     387
  -5  10   8    -261     322
  -4  10   8     725     301
  -3  10   8    1845     308
  -2  10   8    1586     336
  -1  10   8    6310     448
   0  10   8    1956     308
   1  10   8    5941     563
   2  10   8    2789     392
   3  10   8    -274     274
   4  10   8    -310     310
   5  10   8    -196     435
   6  10   8    -127     550
   7  10   8     -92     574
  -7  11   8    -408     408
  -6  11   8    1509     576
  -5  11   8     881     365
  -4  11   8      81     317
  -3  11   8    4377     727
  -2  11   8     695     342
  -1  11   8    -180     275
   0  11   8     299     283
   1  11   8     494     296
   2  11   8    1089     364
   3  11   8    -273     273
   4  11   8     926     417
   5  11   8    -387     387
   6  11   8     -28     520
   7  11   8     284     580
  -7  12   8    -314     370
  -6  12   8    5799     839
  -5  12   8    -112     316
  -4  12   8    1896     391
  -3  12   8     184     343
  -2  12   8    -339     339
  -1  12   8    2356     392
   0  12   8    -268     268
   1  12   8    1503     348
   2  12   8    -164     359
   3  12   8     454     337
   4  12   8    1131     549
   5  12   8    -465     513
   6  12   8     444     523
  -6  13   8     -27     407
  -5  13   8     547     391
  -4  13   8    -119     388
  -3  13   8    5118     544
  -2  13   8    6211     728
  -1  13   8     317     335
   0  13   8     234     325
   1  13   8    -327     365
   2  13   8    -339     339
   3  13   8     145     374
   4  13   8    2688     631
   5  13   8    2522    1201
  -5  14   8    -352     352
  -4  14   8    -387     387
  -3  14   8    -350     350
  -2  14   8     705     376
  -1  14   8      64     363
   0  14   8    1400     418
   1  14   8    -213     367
   2  14   8       4     400
   3  14   8    2131     566
   4  14   8    6738     845
  -3  15   8      17     360
  -2  15   8    3382     523
  -1  15   8     473     385
   0  15   8    -358     548
   1  15   8      57     425
   2  15   8    -554     557
   3  15   8     268     650
   0  16   8     808    1818
  -9   0   9    1330     634
  -7   0   9    -222     430
  -5   0   9   49371    1421
  -3   0   9   31463    1142
  -1   0   9    -181     335
   1   0   9    1784     350
   3   0   9     385     267
   5   0   9   12881    1328
   7   0   9   17470    2356
   9   0   9    7305    1552
  -9   1   9    4568     830
  -8   1   9    -297     297
  -7   1   9     150     288
  -6   1   9    2367     363
  -5   1   9   10864     911
  -4   1   9   64599    1135
  -3   1   9   48869     953
  -2   1   9     367     229
  -1   1   9    4330     332
   0   1   9     146     124
   1   1   9    -173     189
   2   1   9    8238     486
   3   1   9    -193     193
   4   1   9     239     249
   5   1   9     102     309
   6   1   9   14590    1262
   7   1   9   17122    1668
   8   1   9    1140     518
   9   1   9     950     664
  -9   2   9    -411     411
  -8   2   9     222     360
  -7   2   9     470     308
  -6   2   9    1115     355
  -5   2   9    1251     328
  -4   2   9    -230     230
  -3   2   9    4873     332
  -2   2   9   18600     589
  -1   2   9    5658     442
   0   2   9    5824     324
   1   2   9     113     221
   2   2   9   19462     516
   3   2   9   15365     495
   4   2   9    4349     377
   5   2   9    8692     673
   6   2   9   16558    1622
   7   2   9    9180     957
   8   2   9     384     488
   9   2   9    1877     716
  -9   3   9    1675     823
  -8   3   9    -416     416
  -7   3   9    3732     513
  -6   3   9   10157     868
  -5   3   9    3736     364
  -4   3   9    1731     332
  -3   3   9     703     246
  -2   3   9   10147     458
  -1   3   9    1073     261
   0   3   9   20580     543
   1   3   9    -220     220
   2   3   9    2874     295
   3   3   9    2900     355
   4   3   9    1219     298
   5   3   9   44591    1407
   6   3   9     895     391
   7   3   9    3220     489
   8   3   9    -105     516
   9   3   9    -863     863
  -9   4   9    1546     690
  -8   4   9    -433     433
  -7   4   9     171     346
  -6   4   9     -51     329
  -5   4   9    -300     300
  -4   4   9   29829     908
  -3   4   9   14458     770
  -2   4   9  148117    1727
  -1   4   9    3317     292
   0   4   9    6688     349
   1   4   9     473     248
   2   4   9   11736     702
   3   4   9    9150     620
   4   4   9   69946    1546
   5   4   9    1238     370
   6   4   9    9387    1066
   7   4   9    -448     448
   8   4   9    -459     459
  -9   5   9     -32     564
  -8   5   9    -462     592
  -7   5   9    4330     589
  -6   5   9     355     327
  -5   5   9    8651     628
  -4   5   9    -161     285
  -3   5   9    3294     390
  -2   5   9    2455     349
  -1   5   9   37465     840
   0   5   9   16233     555
   1   5   9    2235     254
   2   5   9    -243     243
   3   5   9     686     373
   4   5   9   10613     896
   5   5   9    5157     575
   6   5   9    2780     659
   7   5   9    -474     474
   8   5   9    -323     626
  -9   6   9    -454     454
  -8   6   9     161     476
  -7   6   9     -99     433
  -6   6   9    4449     466
  -5   6   9    3369     412
  -4   6   9    1315     332
  -3   6   9    4585     436
  -2   6   9    -204     204
  -1   6   9     145     231
   0   6   9     901     251
   1   6   9    -196     196
   2   6   9    2249     437
   3   6   9   45601    1479
   4   6   9    1377     396
   5   6   9     738     362
   6   6   9    -224     369
   7   6   9    -114     476
   8   6   9    -235     574
  -8   7   9    -345     419
  -7   7   9      78     405
  -6   7   9    1367     436
  -5   7   9     567     330
  -4   7   9    -140     248
  -3   7   9    1694     335
  -2   7   9    1593     292
  -1   7   9   24851     806
   0   7   9    4031     376
   1   7   9    2101     305
   2   7   9    5961     515
   3   7   9    5287     555
   4   7   9    -377     377
   5   7   9    -314     314
   6   7   9    5440     856
   7   7   9     868     629
   8   7   9    -255     549
  -8   8   9    -312     488
  -7   8   9    -195     517
  -6   8   9    -394     407
  -5   8   9    -280     280
  -4   8   9    9554     793
  -3   8   9   11004     709
  -2   8   9   25304     857
  -1   8   9   14400     789
   0   8   9   11417     832
   1   8   9     316     276
   2   8   9    6006     597
   3   8   9    -396     396
   4   8   9    -399     399
   5   8   9     155     352
   6   8   9    1728     710
   7   8   9     526     619
  -8   9   9     455     775
  -7   9   9    -404     404
  -6   9   9     -84     512
  -5   9   9    -336     336
  -4   9   9   21545     905
  -3   9   9    1234     294
  -2   9   9    -270     270
  -1   9   9    2626     385
   0   9   9    1520     342
   1   9   9     799     320
   2   9   9     995     472
   3   9   9    1243     449
   4   9   9    -384     384
   5   9   9    -382     382
   6   9   9    1083     588
   7   9   9     487     606
  -7  10   9    -367     418
  -6  10   9    -428     428
  -5  10   9    1333     416
  -4  10   9    -166     310
  -3  10   9    4435     452
  -2  10   9    -261     261
  -1  10   9     721     309
   0  10   9    1940     376
   1  10   9     148     308
   2  10   9     590     423
   3  10   9     -57     372
   4  10   9    -399     399
   5  10   9    -466     466
   6  10   9    -501     501
  -6  11   9     526     417
  -5  11   9     169     340
  -4  11   9     109     287
  -3  11   9     943     377
  -2  11   9     573     356
  -1  11   9    1287     378
   0  11   9    3796     562
   1  11   9   10019    1167
   2  11   9    3981     630
   3  11   9     364     400
   4  11   9    -278     468
   5  11   9     -56     552
   6  11   9    1259     723
  -6  12   9    -115     385
  -5  12   9    -368     368
  -4  12   9     334     428
  -3  12   9     101     408
  -2  12   9    1646     424
  -1  12   9    1102     397
   0  12   9     139     368
   1  12   9    -346     346
   2  12   9    -218     375
   3  12   9    -257     413
   4  12   9     938     540
   5  12   9    1370     591
  -5  13   9     431     405
  -4  13   9    -348     348
  -3  13   9      68     356
  -2  13   9    1494     468
  -1  13   9     684     404
   0  13   9    -176     343
   1  13   9    -352     352
   2  13   9    -118     477
   3  13   9    -577     577
   4  13   9     309     602
  -3  14   9    -214     501
  -2  14   9    1271     488
  -1  14   9    3591     581
   0  14   9    -606     606
   1  14   9     978     594
   2  14   9     -14     530
   3  14   9    2111    1366
  -8   0  10    -186     500
  -6   0  10     -22     396
  -4   0  10   61541    1664
  -2   0  10    8659    1175
   0   0  10   11365     813
   2   0  10   19210     817
   4   0  10   12893    1720
   6   0  10   26038    1692
   8   0  10    3056    1143
  -9   1  10    7001     912
  -8   1  10     195     410
  -7   1  10     463     341
  -6   1  10    -275     275
  -5   1  10    2154     454
  -4   1  10     991     293
  -3   1  10    9276     674
  -2   1  10    3614     355
  -1   1  10     187     266
   0   1  10    3793     317
   1   1  10     592     227
   2   1  10    -208     208
   3   1  10    -249     249
   4   1  10     235     381
   5   1  10   17352     995
   6   1  10    1677     749
   7   1  10    2941     746
   8   1  10   22520    2420
  -9   2  10     156     425
  -8   2  10     421     410
  -7   2  10    1986     454
  -6   2  10    -312     312
  -5   2  10     232     278
  -4   2  10    -246     246
  -3   2  10   21997     796
  -2   2  10     251     238
  -1   2  10     550     269
   0   2  10     104     243
   1   2  10   12482     593
   2   2  10    -206     206
   3   2  10    -135     252
   4   2  10    1282     437
   5   2  10     895     464
   6   2  10   10877     990
   7   2  10    2060     653
   8   2  10     922     744
  -8   3  10    -352     410
  -7   3  10      86     374
  -6   3  10    -323     323
  -5   3  10     -16     328
  -4   3  10   12156     766
  -3   3  10    7759     727
  -2   3  10   75122    1187
  -1   3  10   28173     797
   0   3  10     903     273
   1   3  10      16     250
   2   3  10     388     269
   3   3  10     459     337
   4   3  10    7297     718
   5   3  10   29612    1345
   6   3  10    2547     592
   7   3  10     414     563
   8   3  10    1597     826
  -8   4  10    -440     440
  -7   4  10    2687     536
  -6   4  10     103     352
  -5   4  10    -268     268
  -4   4  10    1365     370
  -3   4  10   12110     828
  -2   4  10   26746     889
  -1   4  10   27646     844
   0   4  10    -117     269
   1   4  10     925     323
   2   4  10    1026     368
   3   4  10    8385     567
   4   4  10     949     398
   5   4  10    5472     654
   6   4  10    1255     584
   7   4  10     857     580
   8   4  10   -1414    1414
  -8   5  10     294     509
  -7   5  10    2504     704
  -6   5  10    -349     349
  -5   5  10     550     368
  -4   5  10    -315     315
  -3   5  10    1196     358
  -2   5  10   11067     703
  -1   5  10    1974     385
   0   5  10   34680     865
   1   5  10    5684     539
   2   5  10     835     374
   3   5  10      51     337
   4   5  10    2124     458
   5   5  10    1232     463
   6   5  10    -457     457
   7   5  10    -124     494
  -8   6  10    -129     495
  -7   6  10     348     456
  -6   6  10    -347     412
  -5   6  10    -336     364
  -4   6  10     972     352
  -3   6  10    4883     456
  -2   6  10   42735    1109
  -1   6  10    2687     407
   0   6  10   41390    1029
   1   6  10    -224     350
   2   6  10    1753     415
   3   6  10    1485     453
   4   6  10    -364     364
   5   6  10    2283     508
   6   6  10     713     491
   7   6  10    -744     744
  -7   7  10    -159     531
  -6   7  10    -336     366
  -5   7  10    -177     324
  -4   7  10    -160     322
  -3   7  10    -231     231
  -2   7  10    2821     382
  -1   7  10   24783    1150
   0   7  10   28822     936
   1   7  10    3988     504
   2   7  10    1707     446
   3   7  10     881     451
   4   7  10    -371     371
   5   7  10    -365     365
   6   7  10    1895     749
   7   7  10     111     694
  -7   8  10    -465     465
  -6   8  10    -146     494
  -5   8  10    4627     700
  -4   8  10    1049     345
  -3   8  10    1083     310
  -2   8  10    1705     377
  -1   8  10    3156     476
   0   8  10    4106     678
   1   8  10    2311     552
   2   8  10    9158     845
   3   8  10     161     415
   4   8  10    1140     522
   5   8  10    -124     421
   6   8  10     560     876
  -7   9  10    -101     933
  -6   9  10    -432     432
  -5   9  10    -365     365
  -4   9  10    -108     306
  -3   9  10    1804     380
  -2   9  10     487     329
  -1   9  10     425     468
   0   9  10     507     444
   1   9  10    2093     454
   2   9  10    4691     642
   3   9  10     819     583
   4   9  10    -533     533
   5   9  10     405     542
   6   9  10     407     551
  -6  10  10    -502     502
  -5  10  10     526     352
  -4  10  10    -260     327
  -3  10  10    1710     388
  -2  10  10    1563     415
  -1  10  10    -200     430
   0  10  10    1493     503
   1  10  10    9630     705
   2  10  10    6331     716
   3  10  10    1183     594
   4  10  10    -467     467
   5  10  10    -589     589
  -5  11  10    -332     388
  -4  11  10    1237     620
  -3  11  10     408     398
  -2  11  10    -325     369
  -1  11  10    1872     532
   0  11  10    1231     484
   1  11  10    1548     529
   2  11  10     -93     534
   3  11  10      84     749
   4  11  10    -647     647
  -4  12  10     704     427
  -3  12  10    2397     522
  -2  12  10    2835     509
  -1  12  10    2809     604
   0  12  10    2451     568
   1  12  10    -448     448
   2  12  10    -468     468
   3  12  10     799     578
  -3  13  10    -147     439
  -2  13  10      69     464
  -1  13  10    3258     696
   0  13  10     217     548
   1  13  10    -160     547
   2  13  10     -99     533
  -7   0  11    -633     633
  -5   0  11    -353     353
  -3   0  11     589     452
  -1   0  11    1567     535
   1   0  11    7605     596
   3   0  11    1030     602
   5   0  11    3442    1520
   7   0  11   46321    6617
  -8   1  11    1421     572
  -7   1  11     859     421
  -6   1  11     -12     385
  -5   1  11     262     433
  -4   1  11    -297     297
  -3   1  11    3041     372
  -2   1  11    8538     695
  -1   1  11    9749     613
   0   1  11    1457     293
   1   1  11     -10     232
   2   1  11     958     296
   3   1  11    5636     623
   4   1  11     997     529
   5   1  11     474     562
   6   1  11    2107     800
   7   1  11    4554     913
  -8   2  11     641     474
  -7   2  11    6882     761
  -6   2  11    -252     339
  -5   2  11     524     361
  -4   2  11    -306     306
  -3   2  11    1534     341
  -2   2  11    -308     308
  -1   2  11    -275     275
   0   2  11   17164     685
   1   2  11    5879     403
   2   2  11   14749     913
   3   2  11    -302     302
   4   2  11    2748     578
   5   2  11     327     527
   6   2  11    4950     930
   7   2  11    2475     673
  -8   3  11    3128    2020
  -7   3  11    2639     519
  -6   3  11     526     392
  -5   3  11    2953     531
  -4   3  11     159     358
  -3   3  11     725     343
  -2   3  11   26871    1018
  -1   3  11    2598     479
   0   3  11    5912     504
   1   3  11    -290     290
   2   3  11    -326     326
   3   3  11    -336     336
   4   3  11     688     617
   5   3  11    1797     603
   6   3  11    -370     532
   7   3  11    1457     787
  -7   4  11    2418     552
  -6   4  11    3464     621
  -5   4  11    1434     412
  -4   4  11      54     341
  -3   4  11    -310     310
  -2   4  11    1792     397
  -1   4  11   11238     653
   0   4  11    -244     279
   1   4  11     -62     339
   2   4  11      46     314
   3   4  11    -116     319
   4   4  11    -149     413
   5   4  11    4598     655
   6   4  11    1124     560
  -7   5  11    -192     466
  -6   5  11    1115     524
  -5   5  11     300     358
  -4   5  11     661     389
  -3   5  11     466     315
  -2   5  11    3002     451
  -1   5  11    3056     454
   0   5  11     295     392
   1   5  11    1166     543
   2   5  11     -92     390
   3   5  11    -241     363
   4   5  11    -350     350
   5   5  11    1069     546
   6   5  11     -66     578
  -7   6  11    -273     487
  -6   6  11    -449     449
  -5   6  11    -235     391
  -4   6  11     715     379
  -3   6  11    -242     336
  -2   6  11    -359     359
  -1   6  11    1611     449
   0   6  11   44795    1309
   1   6  11    2150     445
   2   6  11     116     376
   3   6  11    -378     378
   4   6  11     306     440
   5   6  11     381     522
   6   6  11     847     595
  -6   7  11    1090     577
  -5   7  11     782     387
  -4   7  11    -306     306
  -3   7  11     392     370
  -2   7  11    1375     475
  -1   7  11     512     384
   0   7  11   27750    1153
   1   7  11   26723    1201
   2   7  11    1236     444
   3   7  11    -389     389
   4   7  11    -413     413
   5   7  11    -307     454
  -6   8  11    -427     427
  -5   8  11    -165     361
  -4   8  11    -289     289
  -3   8  11    -397     397
  -2   8  11    1903     530
  -1   8  11    -324     324
   0   8  11    -124     484
   1   8  11    2019     597
   2   8  11    3305     690
   3   8  11    4603     687
   4   8  11    -210     456
   5   8  11     448     516
  -5   9  11    2101     500
  -4   9  11    -336     336
  -3   9  11    -408     408
  -2   9  11    -204     474
  -1   9  11     314     424
   0   9  11    3658     566
   1   9  11     488     445
   2   9  11    3601     691
   3   9  11    -182     488
   4   9  11      44     508
  -4  10  11     218     552
  -3  10  11     533     584
  -2  10  11    -245     479
  -1  10  11    2378     516
   0  10  11    2236     560
   1  10  11    8425     761
   2  10  11    5973    1056
   3  10  11    2209     706
   4  10  11    -700    1017
  -3  11  11    1464     546
  -2  11  11     221     453
  -1  11  11    1085     513
   0  11  11    1817     549
   1  11  11    2719     618
   2  11  11    3059     620
  -1  12  11     373     560
   0  12  11    1619     657
   1  12  11    -808    1515
  -6   0  12     252     772
  -4   0  12    3413     787
  -2   0  12    3007     809
   0   0  12     527     421
   2   0  12   33489    1526
   4   0  12     267     730
   6   0  12     354    1107
  -7   1  12     531     761
  -6   1  12     402     481
  -5   1  12    2117     443
  -4   1  12     442     372
  -3   1  12     111     356
  -2   1  12     168     324
  -1   1  12    -163     401
   0   1  12     773     348
   1   1  12    -314     368
   2   1  12    1134     469
   3   1  12     480     441
   4   1  12    1065     708
   5   1  12    -418     599
   6   1  12     705     731
  -6   2  12    -389     389
  -5   2  12    -277     373
  -4   2  12    -266     379
  -3   2  12    -357     357
  -2   2  12     649     537
  -1   2  12    4330     538
   0   2  12    1532     338
   1   2  12    1722     438
   2   2  12     795     404
   3   2  12    -262     389
   4   2  12    1428     563
   5   2  12     124     620
  -6   3  12    4384     591
  -5   3  12    -392     392
  -4   3  12     -63     388
  -3   3  12    -320     320
  -2   3  12    -352     420
  -1   3  12    -335     335
   0   3  12   13369     828
   1   3  12    2450     408
   2   3  12     -76     360
   3   3  12    -432     449
   4   3  12    -105     499
   5   3  12     -97     523
  -6   4  12     802     488
  -5   4  12    -281     370
  -4   4  12     200     351
  -3   4  12     561     398
  -2   4  12    -325     325
  -1   4  12    5696     611
   0   4  12    -192     427
   1   4  12    -376     376
   2   4  12     216     380
   3   4  12     113     379
   4   4  12      24     462
   5   4  12    -224     670
  -6   5  12    2377     552
  -5   5  12    -385     385
  -4   5  12    -378     378
  -3   5  12    -320     320
  -2   5  12    -382     382
  -1   5  12    3260     496
   0   5  12    9053     724
   1   5  12    1031     504
   2   5  12     -47     372
   3   5  12     714     431
   4   5  12     253     510
   5   5  12     889     594
  -5   6  12    2666     578
  -4   6  12    -103     338
  -3   6  12    -364     364
  -2   6  12    -225     402
  -1   6  12    -163     419
   0   6  12    4360     620
   1   6  12   13202     940
   2   6  12     319     412
   3   6  12    -351     424
   4   6  12    1209     619
  -5   7  12     886     487
  -4   7  12    1477     472
  -3   7  12    1889     638
  -2   7  12     533     432
  -1   7  12       5     468
   0   7  12    1904     533
   1   7  12     482     675
   2   7  12     819     576
   3   7  12    -425     439
   4   7  12    -530     530
  -4   8  12    -453     453
  -3   8  12    -366     416
  -2   8  12    -387     387
  -1   8  12    -430     430
   0   8  12     224     480
   1   8  12    1599     539
   2   8  12     135     734
   3   8  12     257     772
  -3   9  12      37     520
  -2   9  12    -484     484
  -1   9  12     874     630
   0   9  12    -255     481
   1   9  12    1018     631
   2   9  12   25215    4132
  -2  10  12     -71     998
  -1  10  12    -554     554
   0  10  12    1393     604
   1  10  12    -333     891
  -5   0  13    4977     889
  -3   0  13    3077     996
  -1   0  13    -696     713
   1   0  13    -208    1094
   3   0  13    3714    1622
  -5   1  13    2486     550
  -4   1  13      43     465
  -3   1  13    -308     575
  -2   1  13     122     454
  -1   1  13    -451     451
   0   1  13    1078     501
   1   1  13    2986     863
   2   1  13    1426    1045
   3   1  13    1217     682
   4   1  13    1194     656
  -5   2  13     445     527
  -4   2  13    1670     487
  -3   2  13      -6     502
  -2   2  13    -173     558
  -1   2  13    -366     366
   0   2  13     259     440
   1   2  13     333     431
   2   2  13    -259     566
   3   2  13    1008     594
   4   2  13     269     687
  -5   3  13    -173     876
  -4   3  13     498     486
  -3   3  13    -412     412
  -2   3  13    -182     469
  -1   3  13    1894     466
   0   3  13     535     584
   1   3  13    -140     500
   2   3  13    -259     452
   3   3  13    1614     626
   4   3  13    6605    2172
  -4   4  13    2726     483
  -3   4  13    2084     646
  -2   4  13    -557     557
  -1   4  13    -289     636
   0   4  13    -482     482
   1   4  13     814     446
   2   4  13    1639     561
   3   4  13    1644     566
  -4   5  13    -404     404
  -3   5  13    -422     422
  -2   5  13    -316     456
  -1   5  13    -386     546
   0   5  13     438     572
   1   5  13    1287     515
   2   5  13     485     574
   3   5  13      67     756
  -3   6  13      72     566
  -2   6  13    -479     479
  -1   6  13    1011     548
   0   6  13     118     592
   1   6  13    -353     531
   2   6  13    1391     546
  -2   7  13     471     564
  -1   7  13     159     498
   0   7  13     -82     505
   1   7  13    -381     552
  -2   0  14    2147     910
   0   0  14     404    1616
  -2   1  14    3392     958
  -1   1  14       6     629
   0   1  14     239     842
   1   1  14     427    1196
  -1   2  14     115     720
   0   2  14     239     779
;
_shelx_hkl_checksum     63304
_shelx_res_file
;
TITL I         P21/N        R   0.07
CELL  0.71073  9.87840 15.41080 11.22880 90.00000 92.67400 90.00000
ZERR 4  0.00100  0.00150  0.00110  0.00000  0.00200  0.00000
LATT 1
SYMM -X+ 0.50000, Y+ 0.50000, -Z+ 0.50000
SFAC C H O
UNIT 84 72 16
L.S. 9
FMAP 2
PLAN 10
ACTA
BOND $H
HTAB
HTAB O2 O1
EQIV $1 -X-1/2, Y-1/2, -Z+1/2
HTAB C18 O2_$1
CONF
WGHT    0.125000    0.641300
EXTI    0.211641
FVAR      10.04610
O1    3   -0.040199    0.544228    0.261874    11.00000    0.07394    0.05983 =
         0.05532   -0.00619    0.01610   -0.00836
O2    3    0.132353    0.656772    0.224203    11.00000    0.06829    0.05907 =
         0.04397    0.00303    0.01195   -0.00230
AFIX 147
H2A   2    0.085216    0.613608    0.211896    11.00000   -1.50000
AFIX   0
O3    3   -0.510182    0.414886    0.746350    11.00000    0.08005    0.07957 =
         0.04857   -0.00481    0.01102   -0.01888
O4    3   -0.633672    0.289078    0.638620    11.00000    0.06784    0.06960 =
         0.06196    0.00579    0.00599   -0.01853
C1    1    0.188178    0.761947    0.370542    11.00000    0.04426    0.04493 =
         0.05111    0.00701   -0.00033    0.00673
C2    1    0.283260    0.801053    0.297408    11.00000    0.05840    0.05833 =
         0.05971    0.01021    0.00128   -0.00325
AFIX  43
H2    2    0.297155    0.778364    0.222210    11.00000   -1.20000
AFIX   0
C3    1    0.354813    0.871970    0.336594    11.00000    0.06445    0.06483 =
         0.08120    0.01634    0.00062   -0.01088
AFIX  43
H3    2    0.415673    0.898348    0.287240    11.00000   -1.20000
AFIX   0
C4    1    0.337172    0.905034    0.450077    11.00000    0.06652    0.05751 =
         0.10122   -0.00049   -0.01607   -0.00552
AFIX  43
H4    2    0.387249    0.953047    0.476236    11.00000   -1.20000
AFIX   0
C5    1    0.247375    0.867969    0.523544    11.00000    0.06494    0.05831 =
         0.07563   -0.01082   -0.00853    0.00491
AFIX  43
H5    2    0.237230    0.890705    0.599328    11.00000   -1.20000
AFIX   0
C6    1    0.170094    0.795680    0.485529    11.00000    0.05281    0.04862 =
         0.05796   -0.00081   -0.00231    0.00845
C7    1    0.077164    0.755498    0.559800    11.00000    0.06430    0.06486 =
         0.05073   -0.01156    0.00611    0.00674
AFIX  43
H7    2    0.065805    0.777043    0.636051    11.00000   -1.20000
AFIX   0
C8    1    0.004675    0.685974    0.520798    11.00000    0.05659    0.05658 =
         0.05358    0.00024    0.01342    0.00259
AFIX  43
H8    2   -0.055693    0.660569    0.571514    11.00000   -1.20000
AFIX   0
C9    1    0.017032    0.650373    0.405943    11.00000    0.04651    0.04334 =
         0.04243    0.00193    0.00682    0.00896
C10   1    0.111257    0.687877    0.332879    11.00000    0.04765    0.04423 =
         0.04175    0.00415    0.00313    0.00943
C11   1   -0.060797    0.575088    0.362905    11.00000    0.04997    0.04400 =
         0.04994    0.00505    0.00561    0.00808
C12   1   -0.162033    0.535734    0.436242    11.00000    0.05362    0.05000 =
         0.04846    0.00597    0.00942    0.00395
AFIX  43
H12   2   -0.174766    0.558207    0.511767    11.00000   -1.20000
AFIX   0
C13   1   -0.236937    0.468402    0.398108    11.00000    0.05105    0.05153 =
         0.05191    0.00486    0.00530    0.00569
AFIX  43
H13   2   -0.221074    0.448302    0.321920    11.00000   -1.20000
AFIX   0
C14   1   -0.339882    0.422865    0.460967    11.00000    0.04549    0.04688 =
         0.05295    0.00639    0.00267    0.00420
C15   1   -0.372546    0.443975    0.576986    11.00000    0.04748    0.04627 =
         0.05060    0.00337    0.00007    0.00167
AFIX  43
H15   2   -0.326785    0.489064    0.616457    11.00000   -1.20000
AFIX   0
C16   1   -0.470909    0.399455    0.633911    11.00000    0.05063    0.05394 =
         0.04346    0.00362   -0.00036    0.00108
C17   1   -0.539034    0.330764    0.575344    11.00000    0.04814    0.05166 =
         0.05075    0.00936    0.00069    0.00116
C18   1   -0.508463    0.309381    0.460899    11.00000    0.05619    0.05256 =
         0.05541   -0.00071   -0.00230   -0.00423
AFIX  43
H18   2   -0.554274    0.264391    0.421250    11.00000   -1.20000
AFIX   0
C19   1   -0.408942    0.355280    0.404947    11.00000    0.06047    0.05809 =
         0.05118   -0.00535    0.00639    0.00015
AFIX  43
H19   2   -0.388137    0.340187    0.327723    11.00000   -1.20000
AFIX   0
C20   1   -0.432675    0.474978    0.816524    11.00000    0.09323    0.09157 =
         0.05579   -0.01624    0.00839   -0.01838
AFIX 137
H20A  2   -0.464607    0.475848    0.895963    11.00000   -1.50000
H20B  2   -0.441833    0.531794    0.782027    11.00000   -1.50000
H20C  2   -0.339082    0.457999    0.819120    11.00000   -1.50000
AFIX   0
C21   1   -0.695762    0.213957    0.587623    11.00000    0.06949    0.07270 =
         0.08874    0.00604    0.00254   -0.02194
AFIX 137
H21A  2   -0.756177    0.189211    0.642911    11.00000   -1.50000
H21B  2   -0.627261    0.172309    0.569978    11.00000   -1.50000
H21C  2   -0.745873    0.229504    0.515461    11.00000   -1.50000
AFIX   0
HKLF 4
REM  I         P21/N        R   0.07
REM R1 =  0.0677 for    1992 Fo > 4sig(Fo)  and  0.1246 for all    3568 data
REM    230 parameters refined using      0 restraints
END
WGHT      0.1220      0.6679
REM Instructions for potential hydrogen bonds
HTAB O2 O1
HTAB C18 O2_$1
REM Highest difference peak  0.288,  deepest hole -0.292,  1-sigma level  0.061
Q1    1   0.2974  0.7703  0.1874  11.00000  0.05    0.25
Q2    1  -0.1918  0.5677  0.5450  11.00000  0.05    0.22
Q3    1  -0.2158  0.4356  0.2758  11.00000  0.05    0.22
Q4    1  -0.1139  0.4641  0.2113  11.00000  0.05    0.20
Q5    1   0.0351  0.6167  0.2957  11.00000  0.05    0.20
Q6    1  -0.6760  0.3046  0.7610  11.00000  0.05    0.19
Q7    1   0.4026  0.9785  0.4966  11.00000  0.05    0.19
Q8    1  -0.3149  0.4791  0.2323  11.00000  0.05    0.18
Q9    1  -0.7986  0.1797  0.6563  11.00000  0.05    0.18
Q10   1  -0.0161  0.6183  0.6571  11.00000  0.05    0.18
;
_shelx_res_checksum     66938
_shelxl_version_number     2014/6
data_Global
_journal_date_recd_electronic     2015-04-01
_journal_date_accepted     2015-04-23
_journal_name_full     'Acta Crystallographica, Section E'
_journal_year     2015
_journal_volume     71
_journal_issue      5
_journal_page_first     o371
_journal_page_last     o372
_journal_paper_category     HO
_journal_paper_doi     10.1107/S2056989015008087
_journal_coeditor_code     SU5109
_publ_contact_author_name     'G. Usha'
_publ_contact_author_address
;
PG and Research Department of Physics
Queen Mary's College
Chennai-4
Tamilnadu
India
;
_publ_contact_author_email     'guqmc@yahoo.com'
_publ_contact_author_fax     ?
_publ_contact_author_phone     '9150761514'
_publ_section_title
;\
Crystal structure of
(<i>E</i>)-3-(3,4-dimethoxyphenyl)-1-(1-hydroxynaphthalen-2-yl)prop-2-en-1-\
one
;
_publ_section_title_footnote     .
loop_
    _publ_author_name
    _publ_author_address
    'Ezhilarasi, K. S.'
;
PG and Research Department of Physics
Queen Mary's College
Chennai-4
Tamilnadu
India
;
    'Reuben Jonathan, D.'
;
PG and Research Department of Chemistry
Presidency College
Chennai-5
Tamil Nadu
India
;
    'Vasanthi, R.'
;
PG and Research Department of Physics
Queen Mary's College
Chennai-4
Tamilnadu
India
;
    'Revathi, B. K.'
;
PG and Research Department of Physics
Queen Mary's College
Chennai-4
Tamilnadu
India
;
    'Usha, G.'
;
PG and Research Department of Physics
Queen Mary's College
Chennai-4
Tamilnadu
India
;
