# Supplementary material for: Crystal structure of (E)-3-(3,4-di­meth­oxy­phen­yl)-1-(1-hy­droxy­naphthalen-2-yl)prop-2-en-1-one
Source: Acta Crystallogr E Crystallogr Commun. 2015 Apr 30;71(Pt 5):o371–2. doi: 10.1107/S2056989015008087 (PMC4420054; doi:10.1107/S2056989015008087)
Supplement: Supplementary file 2 [file e-71-0o371-Isup2.hkl]

#
# h,k,l, Fc-squared, Fo-squared, sigma(Fo-squared) and status flag
#
data_I
_shelx_title ' EZHIL in P2(1)/n'
_shelx_refln_list_code          4
_shelx_F_calc_maximum      223.36
_exptl_crystal_F_000       704.00
_reflns_d_resolution_high  0.7932
 
loop_
 _symmetry_equiv_pos_as_xyz
 'x, y, z'
 '-x+1/2, y+1/2, -z+1/2'
 '-x, -y, -z'
 'x-1/2, -y-1/2, z-1/2'
 
_cell_length_a     9.8784
_cell_length_b    15.4108
_cell_length_c    11.2288
_cell_angle_alpha  90.000
_cell_angle_beta   92.674
_cell_angle_gamma  90.000
 
_shelx_F_squared_multiplier     1.000
 
loop_
 _refln_index_h
 _refln_index_k
 _refln_index_l
 _refln_F_squared_calc
 _refln_F_squared_meas
 _refln_F_squared_sigma
 _refln_observed_status
   2   0   0     3206.98     3239.71     24.68 o
   4   0   0        1.21        3.22      0.82 o
   6   0   0     1125.16     1192.64     14.27 o
   8   0   0      135.23      158.29      9.68 o
  10   0   0       24.14       22.01      9.17 o
  12   0   0        4.91        3.19      7.57 o
   1   1   0       43.24       24.46      0.93 o
   2   1   0     3577.25     3519.12     18.00 o
   3   1   0     1117.95     1076.35      6.79 o
   4   1   0       11.35        9.24      0.79 o
   5   1   0       16.29       12.40      1.18 o
   6   1   0        0.11       -0.98      0.98 o
   7   1   0       28.12       21.74      1.73 o
   8   1   0       20.18       16.50      2.76 o
   9   1   0        6.01        3.75      2.95 o
  10   1   0       12.74        7.55      5.13 o
  11   1   0        5.62        7.18      4.77 o
  12   1   0       34.71       39.24     14.15 o
   0   2   0     2600.50     2505.44     31.19 o
   1   2   0      532.82      557.69      3.54 o
   2   2   0      436.62      451.22      3.45 o
   3   2   0      708.50      724.53      5.93 o
   4   2   0      110.52      104.57      2.44 o
   5   2   0      233.83      237.69      3.75 o
   6   2   0       47.33       39.73      2.52 o
   7   2   0      274.15      297.12      6.29 o
   8   2   0        3.38        1.49      2.62 o
   9   2   0        1.89       -0.19      3.24 o
  10   2   0      159.07      228.69     15.56 o
  11   2   0       48.13       53.24      8.59 o
  12   2   0        1.49        1.42      4.93 o
   1   3   0       57.32       41.20      1.02 o
   2   3   0    25679.50    25556.09    163.64 o
   3   3   0      477.26      456.59      4.36 o
   4   3   0        0.12       -0.85      0.85 o
   5   3   0       72.63       49.86      2.74 o
   6   3   0        0.00       -0.73      0.73 o
   7   3   0       68.08       70.66      3.97 o
   8   3   0      283.16      315.42      9.83 o
   9   3   0       95.31      120.54      9.33 o
  10   3   0       43.49       63.06      5.36 o
  11   3   0        0.00       -3.15      4.04 o
  12   3   0        0.06        2.24      5.02 o
   0   4   0      130.20      135.00      2.80 o
   1   4   0      446.69      456.72      3.17 o
   2   4   0     1479.07     1536.93     11.29 o
   3   4   0     1162.10     1136.82      8.60 o
   4   4   0       28.93       29.92      1.56 o
   5   4   0       26.10       23.29      1.77 o
   6   4   0       64.46       63.87      3.36 o
   7   4   0        4.23        3.49      0.83 o
   8   4   0      229.45      255.17      6.59 o
   9   4   0       23.48       31.52      3.56 o
  10   4   0       11.84       16.72      5.41 o
  11   4   0        1.84       -4.45      6.43 o
  12   4   0        0.64       -5.89      5.89 o
   1   5   0        0.65        0.65      0.50 o
   2   5   0     1215.99     1329.12      9.06 o
   3   5   0      334.92      342.48      3.44 o
   4   5   0      223.93      216.00      3.10 o
   5   5   0      351.15      318.03      4.94 o
   6   5   0        0.45       -0.60      1.27 o
   7   5   0        0.47        0.28      1.68 o
   8   5   0      347.81      454.51      8.69 o
   9   5   0      187.76      250.03      7.78 o
  10   5   0       31.69       36.67      6.27 o
  11   5   0        0.00        4.22      4.62 o
   0   6   0        0.06        0.06      0.77 o
   1   6   0        3.36        3.20      0.65 o
   2   6   0       82.65       95.17      2.06 o
   3   6   0     1249.53     1353.27     10.34 o
   4   6   0       16.27       11.40      1.00 o
   5   6   0        0.73        0.23      0.98 o
   6   6   0       37.33       34.44      2.20 o
   7   6   0      391.16      448.29      8.32 o
   8   6   0      188.81      250.36      7.08 o
   9   6   0        1.22       -0.12      2.80 o
  10   6   0        9.27        5.68      3.68 o
  11   6   0        4.05        5.67      4.77 o
   1   7   0      746.03      911.59      7.88 o
   2   7   0        9.60       10.88      1.03 o
   3   7   0      272.72      330.92      4.24 o
   4   7   0       11.52       13.84      1.25 o
   5   7   0       24.66       24.80      1.96 o
   6   7   0       29.60       27.92      2.11 o
   7   7   0      920.07     1136.23     16.49 o
   8   7   0       87.94       80.05      4.90 o
   9   7   0        3.90        2.29      2.68 o
  10   7   0       50.21       49.31      5.77 o
  11   7   0        0.00        5.20      4.32 o
   0   8   0     2036.87     2319.97     22.88 o
   1   8   0     1280.14     1442.83     11.75 o
   2   8   0      424.66      499.91      5.61 o
   3   8   0      164.98      173.28      3.54 o
   4   8   0        0.14       -0.98      0.98 o
   5   8   0       69.23       64.76      3.96 o
   6   8   0      200.81      243.41      4.94 o
   7   8   0      127.18      140.02      6.77 o
   8   8   0       25.13       21.29      3.60 o
   9   8   0        2.01       -3.64      3.64 o
  10   8   0        0.01       -3.04      3.04 o
  11   8   0        0.18       -0.95      4.51 o
   1   9   0      689.37      817.75      8.24 o
   2   9   0       75.97       90.05      4.02 o
   3   9   0       76.24       54.45      3.77 o
   4   9   0       45.87       42.79      2.33 o
   5   9   0        0.30        1.87      1.62 o
   6   9   0      117.04      108.49      7.18 o
   7   9   0       10.45        8.76      2.64 o
   8   9   0       16.39        9.62      3.14 o
   9   9   0        0.25       -3.18      3.18 o
  10   9   0        0.00       -4.45      4.45 o
   0  10   0       36.66       39.88      3.14 o
   1  10   0      345.37      426.30      5.59 o
   2  10   0       22.22       23.19      1.50 o
   3  10   0        7.51        6.68      1.24 o
   4  10   0       82.63       99.83      3.76 o
   5  10   0      638.24      752.27     10.41 o
   6  10   0      205.17      254.26      8.17 o
   7  10   0       16.77       13.54      3.01 o
   8  10   0        0.93       -3.21      3.21 o
   9  10   0        8.01        3.85      4.01 o
  10  10   0        5.74        2.87      4.63 o
   1  11   0       74.68       99.35      3.21 o
   2  11   0        1.56        0.68      1.35 o
   3  11   0      266.41      330.40      6.00 o
   4  11   0       45.23       49.80      3.48 o
   5  11   0      300.94      382.16      8.38 o
   6  11   0       86.32       69.48      4.67 o
   7  11   0       40.26       40.54      5.94 o
   8  11   0       11.24        7.95      5.02 o
   9  11   0       11.32       -0.22      5.38 o
  10  11   0        5.94        2.46      4.67 o
   0  12   0       50.24       51.63      5.74 o
   1  12   0        7.53        7.12      2.07 o
   2  12   0      420.90      515.13      8.11 o
   3  12   0        4.91        5.44      1.92 o
   4  12   0        4.10        2.51      2.07 o
   5  12   0      138.20      174.08      9.94 o
   6  12   0        1.12       -1.16      2.66 o
   7  12   0        6.83        2.45      2.57 o
   8  12   0       25.14       16.22      4.07 o
   9  12   0        2.36       -6.76      6.81 o
   1  13   0       44.96       43.34      4.05 o
   2  13   0       18.90       20.79      2.79 o
   3  13   0       75.11       66.56      5.57 o
   4  13   0       66.07       71.62      6.25 o
   5  13   0        2.54       -0.36      2.51 o
   6  13   0        0.01       -1.93      3.10 o
   7  13   0        1.48       -4.22      4.22 o
   8  13   0       19.93       19.91      6.78 o
   9  13   0        0.59       -5.23      5.23 o
   0  14   0        0.71       -2.53      3.34 o
   1  14   0       40.65       39.41      3.48 o
   2  14   0       33.55       44.02      3.83 o
   3  14   0       13.53       13.76      3.00 o
   4  14   0       55.47       53.85      4.85 o
   5  14   0        7.09        3.61      3.81 o
   6  14   0        0.04        0.97      5.99 o
   7  14   0        0.98       -2.78      5.94 o
   8  14   0        0.03       -1.53      3.91 o
   1  15   0        1.12       -2.37      2.37 o
   2  15   0        0.14       -0.30      2.58 o
   3  15   0       68.66       85.26      6.28 o
   4  15   0       16.60       12.84      3.68 o
   5  15   0        0.00       -3.19      3.19 o
   6  15   0        2.10       -3.68      4.80 o
   7  15   0       28.40       31.52      5.28 o
   0  16   0       13.55       11.38      4.32 o
   1  16   0        0.01       -3.02      3.02 o
   2  16   0        0.47       -2.77      2.77 o
   3  16   0        9.06        5.16      3.31 o
   4  16   0        1.58       -0.31      3.18 o
   5  16   0        0.46       -1.43      3.39 o
   6  16   0        6.80        6.30      4.33 o
   7  16   0       10.29        4.75     18.43 o
   1  17   0        3.20        3.46      3.95 o
   2  17   0        0.38       -4.51      4.51 o
   3  17   0        5.31        0.56      4.32 o
   4  17   0        1.43       -3.50      3.50 o
   5  17   0       16.46       18.46      8.76 o
   0  18   0       93.57      143.87     16.77 o
   1  18   0        0.28        4.83      4.19 o
   2  18   0        1.16       -1.80      4.04 o
   3  18   0        0.23        0.55      4.49 o
   4  18   0        6.87        4.81      5.52 o
   1  19   0        1.29        1.80      4.63 o
   2  19   0        0.03       -1.94      4.58 o
 -11   0   1        0.10       -1.20      6.31 o
  -9   0   1        2.18       -3.15      3.55 o
  -7   0   1      108.95      112.25      6.87 o
  -5   0   1     2021.71     2054.44     22.61 o
  -3   0   1      848.63      903.52     10.19 o
  -1   0   1     2311.67     2069.66     31.42 o
   1   0   1      119.09      102.00      1.57 o
   3   0   1     1403.52     1274.68     11.21 o
   5   0   1      443.16      439.54      7.15 o
   7   0   1      437.98      462.90     11.56 o
   9   0   1        0.87       -4.33      6.78 o
  11   0   1      132.40      135.96     31.93 o
 -12   1   1        1.20        5.51      5.12 o
 -11   1   1        3.78        1.07      4.62 o
 -10   1   1       10.62        6.99      4.55 o
  -9   1   1        8.87        3.41      3.15 o
  -8   1   1       53.24       55.31      3.52 o
  -7   1   1        1.42        2.29      1.71 o
  -6   1   1     1134.23     1174.08     10.67 o
  -5   1   1      463.51      469.34      5.68 o
  -4   1   1      832.83      786.88      7.44 o
  -3   1   1        6.58        7.98      0.79 o
  -2   1   1     1853.93     1767.11     10.63 o
  -1   1   1     2912.35     2807.75     13.88 o
   0   1   1     8105.52     5328.87    139.36 o
   1   1   1     4335.87     4276.27     21.64 o
   2   1   1     2016.09     1982.49     11.11 o
   3   1   1       15.01       14.37      0.78 o
   4   1   1      431.91      420.87      4.24 o
   5   1   1      203.16      178.99      3.20 o
   6   1   1      175.65      183.39      3.69 o
   7   1   1        9.89        8.52      1.69 o
   8   1   1       16.10       11.19      3.09 o
   9   1   1        1.08       -3.72      3.72 o
  10   1   1        0.02        3.03      4.40 o
  11   1   1       38.56       49.03      6.40 o
  12   1   1        1.46       11.25      7.24 o
 -12   2   1        3.72       11.30      5.70 o
 -11   2   1       11.20        3.76      4.83 o
 -10   2   1       20.01       13.09      4.38 o
  -9   2   1       12.18       10.07      3.12 o
  -8   2   1      130.06      125.96      8.28 o
  -7   2   1        0.22       -0.07      1.06 o
  -6   2   1      112.81      125.56      3.41 o
  -5   2   1      246.79      271.43      4.47 o
  -4   2   1      177.48      211.06      2.67 o
  -3   2   1      151.06      117.29      2.08 o
  -2   2   1     3290.98     3247.78     17.69 o
  -1   2   1      564.74      558.80      3.76 o
   0   2   1     6503.07     6646.51     33.51 o
   1   2   1     1021.07     1047.79      6.34 o
   2   2   1    11307.17    11039.30     54.82 o
   3   2   1      983.21     1011.92      7.79 o
   4   2   1        1.85        0.32      0.67 o
   5   2   1       56.01       58.69      2.30 o
   6   2   1       18.23       13.19      1.34 o
   7   2   1      144.85      146.84      4.63 o
   8   2   1       18.46       14.68      3.15 o
   9   2   1        0.70       -4.20      4.20 o
  10   2   1       66.45       94.21     10.18 o
  11   2   1       33.53       42.30      9.83 o
  12   2   1       17.55       15.41      6.99 o
 -12   3   1        0.43       -4.50      4.50 o
 -11   3   1        0.82       -3.27      4.61 o
 -10   3   1        0.00       -2.68      3.22 o
  -9   3   1       68.72       68.03      5.08 o
  -8   3   1       27.67       19.25      3.27 o
  -7   3   1      304.81      340.36      6.47 o
  -6   3   1      116.00      119.37      2.93 o
  -5   3   1      638.28      666.49      6.57 o
  -4   3   1       11.36       11.85      1.23 o
  -3   3   1      564.92      519.29      5.12 o
  -2   3   1      276.15      297.55      2.79 o
  -1   3   1     1663.03     1709.27      8.96 o
   0   3   1       25.85       25.35      0.72 o
   1   3   1     2465.14     2430.46     16.63 o
   2   3   1    49891.66    48338.12    267.36 o
   3   3   1       21.40       20.75      1.09 o
   4   3   1     1087.76     1156.49      8.48 o
   5   3   1       23.38       22.31      1.23 o
   6   3   1        4.76        4.60      1.15 o
   7   3   1       34.10       35.14      2.46 o
   8   3   1       65.97       60.39      4.16 o
   9   3   1      282.07      364.45      9.15 o
  10   3   1      204.00      327.42     11.46 o
  11   3   1       13.19       15.38      4.65 o
  12   3   1       10.96       14.89      6.58 o
 -12   4   1        0.01       -3.89      3.89 o
 -11   4   1        3.06        2.32      4.28 o
 -10   4   1       40.69       44.62      5.63 o
  -9   4   1        3.76        4.83      2.99 o
  -8   4   1      575.47      678.10     11.58 o
  -7   4   1        8.26        7.15      1.98 o
  -6   4   1       37.72       31.27      2.06 o
  -5   4   1      199.90      178.10      3.75 o
  -4   4   1      438.41      452.89      5.75 o
  -3   4   1      127.52      143.14      2.25 o
  -2   4   1       57.06       56.52      1.63 o
  -1   4   1     4298.10     4576.52     22.58 o
   0   4   1     2582.57     2691.56     13.81 o
   1   4   1      652.95      647.17      4.76 o
   2   4   1     3709.48     3655.23     29.42 o
   3   4   1     1683.87     1858.94     17.06 o
   4   4   1     3530.03     3661.72     25.84 o
   5   4   1       64.33       57.08      2.55 o
   6   4   1        0.85        0.16      1.05 o
   7   4   1        1.39       -0.07      1.11 o
   8   4   1        5.33       -2.05      2.05 o
   9   4   1      327.71      493.65     12.19 o
  10   4   1      101.69      107.42     11.80 o
  11   4   1        0.39       -3.13      4.34 o
  12   4   1        0.04       -4.76      4.76 o
 -12   5   1        1.39      -14.37     27.53 o
 -11   5   1        0.90       -2.04      4.82 o
 -10   5   1       35.01       32.98      4.87 o
  -9   5   1      133.18      170.07     12.16 o
  -8   5   1      386.27      512.42     11.81 o
  -7   5   1        7.41        4.82      1.34 o
  -6   5   1       86.28       83.89      4.61 o
  -5   5   1       89.36       84.89      5.17 o
  -4   5   1        0.20       -0.81      0.81 o
  -3   5   1      188.21      183.30      3.01 o
  -2   5   1       25.18       24.20      1.03 o
  -1   5   1      351.84      337.13      2.98 o
   0   5   1      377.93      387.77      3.52 o
   1   5   1      386.21      394.94      3.86 o
   2   5   1      525.34      558.39      5.75 o
   3   5   1      115.41      104.83      2.82 o
   4   5   1      271.81      315.06      4.79 o
   5   5   1      434.36      483.13      6.01 o
   6   5   1        5.40        7.04      1.13 o
   7   5   1       69.61       62.69      2.91 o
   8   5   1      146.42      180.14      5.77 o
   9   5   1      128.76      141.95     10.88 o
  10   5   1       30.20       33.41      5.03 o
  11   5   1        0.05       -1.19      6.16 o
 -11   6   1        0.07        0.43      4.75 o
 -10   6   1        4.69        2.04      3.14 o
  -9   6   1        0.66       -1.22      2.58 o
  -8   6   1       80.04       89.99      5.48 o
  -7   6   1      361.98      426.42      8.23 o
  -6   6   1        3.86        1.74      1.08 o
  -5   6   1       91.16       95.81      3.26 o
  -4   6   1       82.86       69.85      4.34 o
  -3   6   1     1135.82     1145.60     11.51 o
  -2   6   1      179.49      199.46      2.88 o
  -1   6   1       77.06       87.84      1.83 o
   0   6   1      533.62      601.19      5.37 o
   1   6   1      313.15      305.97      3.63 o
   2   6   1     2542.41     2868.67     21.73 o
   3   6   1      134.43      165.41      3.10 o
   4   6   1     3924.00     4304.40     32.05 o
   5   6   1      177.71      178.25      5.39 o
   6   6   1        6.51        5.36      1.31 o
   7   6   1       95.99       92.41      5.83 o
   8   6   1       81.69       99.39      6.23 o
   9   6   1       22.64       19.83      3.46 o
  10   6   1      124.29      144.89     16.38 o
  11   6   1        0.01       -0.99      5.78 o
 -11   7   1       13.10        8.05      5.16 o
 -10   7   1       49.25       39.64      5.35 o
  -9   7   1        0.26       -2.80      2.80 o
  -8   7   1      193.70      240.96      6.85 o
  -7   7   1       12.78       14.09      2.68 o
  -6   7   1        0.00       -0.17      1.50 o
  -5   7   1        1.11       -0.19      1.23 o
  -4   7   1        0.61       -0.53      1.08 o
  -3   7   1        0.53       -0.97      0.97 o
  -2   7   1      442.08      466.38      4.72 o
  -1   7   1      222.44      241.58      3.25 o
   0   7   1       81.59       77.07      2.20 o
   1   7   1     2769.17     3281.39     23.31 o
   2   7   1      121.95      136.06      3.09 o
   3   7   1      693.94      787.40      7.65 o
   4   7   1      265.92      304.29      5.08 o
   5   7   1       25.58       22.68      2.23 o
   6   7   1        9.63        5.14      2.07 o
   7   7   1      657.76      761.10     12.42 o
   8   7   1       62.24       68.34      5.67 o
   9   7   1        4.91       -3.46      3.46 o
  10   7   1       25.95       19.30      8.39 o
  11   7   1        5.61        2.62      4.26 o
 -11   8   1        3.09       -1.04      4.86 o
 -10   8   1        1.39        0.23      3.72 o
  -9   8   1       11.49       10.20      3.28 o
  -8   8   1        8.37        9.45      2.91 o
  -7   8   1      222.32      263.89      7.15 o
  -6   8   1      645.13      759.16     11.20 o
  -5   8   1        0.69        3.46      1.41 o
  -4   8   1        0.78        0.47      1.07 o
  -3   8   1      147.77      156.83      3.48 o
  -2   8   1      132.49      148.89      3.05 o
  -1   8   1        0.21        0.10      0.79 o
   0   8   1      313.79      342.77      4.45 o
   1   8   1      163.06      213.06      3.94 o
   2   8   1       54.33       82.06      2.78 o
   3   8   1       29.07       22.94      1.41 o
   4   8   1      122.65      130.62      4.43 o
   5   8   1       57.68       46.86      3.26 o
   6   8   1      161.61      195.17      6.35 o
   7   8   1      250.87      309.15      7.98 o
   8   8   1       69.24       69.07      6.24 o
   9   8   1        9.22        8.90      3.72 o
  10   8   1        1.79        2.82      3.97 o
  11   8   1       10.97        8.04      5.03 o
 -11   9   1        4.15      -16.67     16.67 o
 -10   9   1        3.62       -0.15      3.95 o
  -9   9   1        1.52       -2.19      3.43 o
  -8   9   1        5.83        1.74      2.47 o
  -7   9   1        2.68       -2.02      2.22 o
  -6   9   1        6.92        9.74      2.55 o
  -5   9   1     1285.86     1490.06     16.12 o
  -4   9   1       10.24        9.77      1.70 o
  -3   9   1        6.25        5.25      1.35 o
  -2   9   1        0.39       -0.40      0.94 o
  -1   9   1      442.48      523.49      6.26 o
   0   9   1     2228.62     2581.65     18.88 o
   1   9   1      173.11      199.43      3.93 o
   2   9   1       19.14       17.06      1.37 o
   3   9   1       14.89       15.91      1.41 o
   4   9   1        1.11       -0.19      1.22 o
   5   9   1        8.12        3.09      1.97 o
   6   9   1       96.88       84.07      7.78 o
   7   9   1      176.77      236.24      8.22 o
   8   9   1        1.22       -2.21      2.51 o
   9   9   1        3.05       -3.01      3.01 o
  10   9   1        0.02       -3.56      3.96 o
 -10  10   1        0.05       -1.90      4.50 o
  -9  10   1        9.17        6.05      5.68 o
  -8  10   1        0.33       -2.93      2.93 o
  -7  10   1        3.12       -0.28      2.49 o
  -6  10   1       46.22       42.16      3.28 o
  -5  10   1      912.60     1101.02     14.36 o
  -4  10   1        0.01       -1.47      1.47 o
  -3  10   1        9.80        9.53      1.43 o
  -2  10   1        0.77        0.59      1.08 o
  -1  10   1      140.08      173.61      4.12 o
   0  10   1      271.74      365.88      5.58 o
   1  10   1       75.90      108.36      3.45 o
   2  10   1        0.00        0.49      1.34 o
   3  10   1        0.60        0.02      1.16 o
   4  10   1        2.68        1.86      1.49 o
   5  10   1       12.63        7.28      2.51 o
   6  10   1       66.70       51.18      4.71 o
   7  10   1        0.25       -2.62      2.62 o
   8  10   1        0.26       -2.81      2.81 o
   9  10   1        0.70       -2.68      2.68 o
  10  10   1        0.50       -3.55      3.55 o
 -10  11   1        0.44       -3.56      3.56 o
  -9  11   1        7.74       -1.62      4.14 o
  -8  11   1        0.79       -0.35      3.77 o
  -7  11   1        0.64       -2.70      2.70 o
  -6  11   1        6.74        3.69      2.06 o
  -5  11   1       34.68       35.06      3.31 o
  -4  11   1      224.87      289.34      7.88 o
  -3  11   1       24.65       20.04      2.21 o
  -2  11   1        4.51        1.87      1.51 o
  -1  11   1      283.85      338.30      5.63 o
   0  11   1      126.57      173.53      4.30 o
   1  11   1      139.83      173.87      4.25 o
   2  11   1      193.68      233.06      5.22 o
   3  11   1      355.12      408.37      6.96 o
   4  11   1       81.45       78.73      6.50 o
   5  11   1      108.02       87.78      7.68 o
   6  11   1       27.79       21.74      3.28 o
   7  11   1        6.02        6.37      2.91 o
   8  11   1        1.54       -1.47      3.43 o
   9  11   1        3.07       -1.38      3.81 o
  10  11   1        1.17       -0.21      6.21 o
  -9  12   1        5.63        4.30      4.14 o
  -8  12   1       43.11       34.87      8.73 o
  -7  12   1       16.23       10.82      3.75 o
  -6  12   1        0.25       -1.43      2.08 o
  -5  12   1        3.12       -1.35      2.27 o
  -4  12   1       10.39       12.05      2.45 o
  -3  12   1       29.57       27.97      2.49 o
  -2  12   1      263.65      355.29      7.97 o
  -1  12   1       18.94       23.78      2.40 o
   0  12   1        1.89       -0.21      1.75 o
   1  12   1       40.01       40.87      3.00 o
   2  12   1      177.61      217.61      5.66 o
   3  12   1       19.18       13.11      2.25 o
   4  12   1        0.99       -1.65      2.05 o
   5  12   1       47.00       43.37      4.40 o
   6  12   1        1.51       -2.54      2.54 o
   7  12   1        8.42        3.90      2.81 o
   8  12   1        1.12       -2.65      2.65 o
   9  12   1       24.15       30.56      6.16 o
  -9  13   1        1.77        0.61      4.81 o
  -8  13   1       73.90       76.89     10.97 o
  -7  13   1       14.14        5.96      4.86 o
  -6  13   1        4.26        4.37      4.59 o
  -5  13   1       11.96       11.66      3.37 o
  -4  13   1       87.87       89.47      9.76 o
  -3  13   1      258.29      359.25      9.49 o
  -2  13   1        9.19       14.84      2.70 o
  -1  13   1       32.09       33.46      2.96 o
   0  13   1        4.32        1.66      2.00 o
   1  13   1       21.45       21.85      2.73 o
   2  13   1       23.42       26.68      2.87 o
   3  13   1      206.25      239.90      7.10 o
   4  13   1        2.35        1.41      2.66 o
   5  13   1        1.75       -1.87      2.57 o
   6  13   1        2.39       -0.90      2.95 o
   7  13   1        0.37       -2.03      2.63 o
   8  13   1        0.85       -2.26      4.28 o
   9  13   1       16.82       22.23      8.25 o
  -8  14   1        8.35        7.29      6.97 o
  -7  14   1        0.02       -1.75      3.82 o
  -6  14   1        5.55        3.30      3.25 o
  -5  14   1        5.08       -0.42      3.07 o
  -4  14   1       18.86       13.04      3.73 o
  -3  14   1      280.08      410.78     10.87 o
  -2  14   1       25.67       30.76      3.24 o
  -1  14   1        0.14       -2.35      2.35 o
   0  14   1       33.94       37.42      3.97 o
   1  14   1       28.05       28.54      3.04 o
   2  14   1       27.23       36.39      3.59 o
   3  14   1       33.95       33.29      3.21 o
   4  14   1       23.75       18.58      4.37 o
   5  14   1       12.91        5.19      3.45 o
   6  14   1        4.47       -0.23      3.44 o
   7  14   1        0.44       -1.59      4.15 o
   8  14   1        0.46        3.23      4.17 o
  -7  15   1       16.25       28.08      6.47 o
  -6  15   1        2.67        3.42      4.42 o
  -5  15   1        5.08        3.11      3.24 o
  -4  15   1        6.41       11.14      3.75 o
  -3  15   1        8.65       14.63      3.41 o
  -2  15   1        0.15       -0.75      2.65 o
  -1  15   1       11.71        8.82      3.34 o
   0  15   1        0.86       -2.40      2.40 o
   1  15   1        0.30       -2.52      2.52 o
   2  15   1       62.42       65.83      5.39 o
   3  15   1        0.43       -2.52      2.52 o
   4  15   1       94.19       90.82      9.32 o
   5  15   1        1.49        0.72      4.03 o
   6  15   1       12.73       14.31      4.32 o
   7  15   1        5.07        5.22      4.10 o
  -7  16   1        0.02       -3.54     21.21 o
  -6  16   1        0.15       -2.50      4.49 o
  -5  16   1        0.01        0.32      4.12 o
  -4  16   1        0.04       -2.41      3.16 o
  -3  16   1        2.13        1.16      3.07 o
  -2  16   1        6.46        5.11      3.21 o
  -1  16   1        7.70        5.51      3.74 o
   0  16   1        5.16        1.57      3.51 o
   1  16   1       33.01       32.62      4.40 o
   2  16   1        2.44       -2.92      2.92 o
   3  16   1        3.09       -2.43      3.87 o
   4  16   1        2.01        0.35      3.08 o
   5  16   1       15.98       12.21      3.89 o
   6  16   1        5.23       -0.29      7.15 o
  -5  17   1       11.90        9.35      5.98 o
  -4  17   1       14.09       12.46      4.87 o
  -3  17   1        0.63       -3.57      3.57 o
  -2  17   1       10.37        8.47      4.07 o
  -1  17   1       43.71       55.09      7.37 o
   0  17   1        3.00        0.77      3.43 o
   1  17   1       20.99       24.31      4.74 o
   2  17   1        4.75        2.13      3.64 o
   3  17   1        0.75       -4.11      4.18 o
   4  17   1        0.02       -4.54      4.54 o
   5  17   1        1.66       -4.50      4.50 o
  -4  18   1        0.01       -2.86      5.02 o
  -3  18   1        0.01       -4.05      4.87 o
  -2  18   1        2.83        3.03      4.72 o
  -1  18   1       18.66       26.76      5.70 o
   0  18   1       13.72       25.83      5.77 o
   1  18   1       16.23       19.54      5.19 o
   2  18   1        3.11        0.98      4.90 o
   3  18   1        0.76       -1.89      4.07 o
   4  18   1        0.92       -5.64      5.64 o
  -2  19   1        0.15       -5.15      5.15 o
  -1  19   1       22.39       25.93      7.09 o
   0  19   1        2.76        1.66      5.00 o
   1  19   1        0.17       -1.17      4.76 o
   2  19   1        0.13       16.01     12.29 o
 -12   0   2        0.66       -1.06      7.16 o
 -10   0   2        0.87       -6.12      6.12 o
  -8   0   2        3.02        2.49      3.23 o
  -6   0   2      408.40      476.73     10.18 o
  -4   0   2      101.33       86.52      3.06 o
  -2   0   2     2530.17     2523.29     18.85 o
   0   0   2     2194.19     1950.03     14.29 o
   2   0   2      783.71      734.85      6.53 o
   4   0   2       22.79       15.50      1.63 o
   6   0   2      140.20      167.72      5.77 o
   8   0   2       21.90       19.37      5.18 o
  10   0   2       23.53       17.39      5.99 o
  12   0   2      213.57      423.58     21.67 o
 -12   1   2       23.70       34.46      7.68 o
 -11   1   2       17.75       15.10      5.61 o
 -10   1   2        0.69       -2.45      4.08 o
  -9   1   2        0.12       -2.94      2.94 o
  -8   1   2        0.48       -0.89      2.07 o
  -7   1   2       23.48       25.58      2.44 o
  -6   1   2     2865.85     3124.24     25.49 o
  -5   1   2      285.11      303.59      5.11 o
  -4   1   2       29.35       16.71      1.25 o
  -3   1   2     1343.88     1228.72      8.88 o
  -2   1   2      470.10      495.02      3.74 o
  -1   1   2     2591.64     2458.83     12.32 o
   0   1   2     9868.55     9509.85     45.82 o
   1   1   2     5002.71     4848.67     21.74 o
   2   1   2      333.09      295.65      2.56 o
   3   1   2       10.29       10.53      0.81 o
   4   1   2      222.77      219.15      3.46 o
   5   1   2      198.51      218.35      3.79 o
   6   1   2       52.51       50.16      2.29 o
   7   1   2        1.77       -1.00      1.62 o
   8   1   2        1.62       -2.14      2.14 o
   9   1   2        8.07        4.55      3.54 o
  10   1   2        0.03       -1.41      4.01 o
  11   1   2      143.98      289.22     12.73 o
  12   1   2       35.25       82.14      8.70 o
 -12   2   2        0.03        3.40      5.70 o
 -11   2   2       41.18       48.29      7.49 o
 -10   2   2        1.48       -3.75      4.18 o
  -9   2   2        7.14       -0.61      2.91 o
  -8   2   2      116.64      129.75      4.70 o
  -7   2   2        5.21        2.53      1.57 o
  -6   2   2       14.38       17.81      1.91 o
  -5   2   2       38.27       30.91      1.87 o
  -4   2   2     5020.18     5368.72     36.36 o
  -3   2   2      169.23      146.97      2.51 o
  -2   2   2      391.87      404.28      3.38 o
  -1   2   2      158.11      160.48      1.93 o
   0   2   2     2583.13     2558.91     13.04 o
   1   2   2     3515.57     3503.88     19.26 o
   2   2   2    21132.90    20724.90    119.89 o
   3   2   2      511.24      533.92      5.16 o
   4   2   2      293.82      318.55      4.78 o
   5   2   2      144.41      143.84      3.16 o
   6   2   2        3.47        4.51      1.35 o
   7   2   2       75.70       67.11      3.14 o
   8   2   2        1.00       -1.96      2.10 o
   9   2   2        0.43       -4.92      4.92 o
  10   2   2       35.27       52.13      5.54 o
  11   2   2        6.76       14.25      4.87 o
  12   2   2       15.19       24.93      5.91 o
 -12   3   2        0.13        0.89      4.78 o
 -11   3   2        2.72       -0.50      5.26 o
 -10   3   2        3.27        4.43      3.51 o
  -9   3   2        0.13       -2.77      2.77 o
  -8   3   2       25.82       27.46      3.67 o
  -7   3   2        0.94        3.42      1.69 o
  -6   3   2       43.08       37.35      2.00 o
  -5   3   2      209.48      255.44      4.14 o
  -4   3   2     1064.54     1179.63      9.90 o
  -3   3   2     3550.21     3554.54     24.30 o
  -2   3   2      468.27      456.11      3.67 o
  -1   3   2      930.55      875.82      5.76 o
   0   3   2        3.30        3.00      0.49 o
   1   3   2      825.95      788.21      5.43 o
   2   3   2    13013.74    12964.31     83.10 o
   3   3   2      529.34      508.70      4.67 o
   4   3   2      610.26      675.55      6.16 o
   5   3   2     1008.07     1031.04     10.11 o
   6   3   2        6.30        4.48      0.97 o
   7   3   2       11.20        8.39      1.60 o
   8   3   2       23.42       18.90      2.97 o
   9   3   2        0.00        0.91      3.44 o
  10   3   2       62.24       72.16      6.78 o
  11   3   2        3.15        7.56      4.21 o
  12   3   2        0.06       -2.84      7.58 o
 -12   4   2        0.03       -4.24      4.24 o
 -11   4   2        1.33       -4.08      4.08 o
 -10   4   2        1.70       -1.87      3.22 o
  -9   4   2       49.20       47.38      3.96 o
  -8   4   2       14.76       11.94      2.87 o
  -7   4   2       63.99       66.37      3.43 o
  -6   4   2      105.08      116.02      2.64 o
  -5   4   2        0.01        0.93      0.95 o
  -4   4   2        1.77        3.90      1.16 o
  -3   4   2      677.01      708.79      7.18 o
  -2   4   2      216.97      192.27      2.84 o
  -1   4   2      533.99      570.72      4.56 o
   0   4   2       35.66       27.82      1.16 o
   1   4   2       71.68       68.25      1.77 o
   2   4   2      667.53      643.80      5.36 o
   3   4   2     2008.99     2156.91     17.57 o
   4   4   2     1355.65     1422.52     11.66 o
   5   4   2       32.14       24.28      1.52 o
   6   4   2       32.26       34.36      1.63 o
   7   4   2        3.10        2.45      1.57 o
   8   4   2       54.78       55.19      4.93 o
   9   4   2      524.79      688.75     15.13 o
  10   4   2        2.71        3.75      3.83 o
  11   4   2        1.58       -0.03      5.99 o
 -11   5   2        1.32       -2.80      3.78 o
 -10   5   2        1.73       -1.91      3.19 o
  -9   5   2        9.98        6.67      2.89 o
  -8   5   2      130.80      138.05      7.69 o
  -7   5   2        2.85       -0.78      2.12 o
  -6   5   2       24.24       19.50      1.58 o
  -5   5   2       27.45       25.08      1.64 o
  -4   5   2        5.20        6.75      1.14 o
  -3   5   2      258.43      288.13      4.17 o
  -2   5   2       25.69       39.33      1.62 o
  -1   5   2      277.11      263.01      3.07 o
   0   5   2      202.92      220.33      2.93 o
   1   5   2      855.41      936.45      7.98 o
   2   5   2      633.55      623.20      6.31 o
   3   5   2        0.28        4.25      1.28 o
   4   5   2     1832.88     1726.01     19.21 o
   5   5   2      536.02      579.31      6.16 o
   6   5   2        3.26        3.61      1.24 o
   7   5   2       19.66       15.30      1.80 o
   8   5   2       20.43       20.16      2.89 o
   9   5   2       76.00       93.83     10.26 o
  10   5   2       18.53       22.18      5.29 o
  11   5   2        8.62        4.90      5.93 o
 -11   6   2       14.12       15.87      4.67 o
 -10   6   2        6.57        3.62      3.32 o
  -9   6   2        2.76       -2.51      2.51 o
  -8   6   2        0.74       -2.40      2.40 o
  -7   6   2      135.57      146.31      4.98 o
  -6   6   2        0.30       -0.86      1.42 o
  -5   6   2      552.99      627.83      7.09 o
  -4   6   2        7.18        6.56      1.19 o
  -3   6   2       39.87       37.27      1.90 o
  -2   6   2      210.52      246.40      3.55 o
  -1   6   2      281.35      279.94      3.37 o
   0   6   2        1.42        1.45      0.67 o
   1   6   2      342.75      399.05      4.66 o
   2   6   2     3864.45     4318.94     28.08 o
   3   6   2      860.56      915.56     13.15 o
   4   6   2     7053.84     7451.64     67.87 o
   5   6   2      113.83      139.58      5.44 o
   6   6   2      155.21      180.83      5.21 o
   7   6   2       34.22       29.01      1.68 o
   8   6   2       44.21       48.69      3.91 o
   9   6   2       57.33       62.28      5.96 o
  10   6   2       30.07       23.09      9.26 o
  11   6   2        0.18       -0.30      5.34 o
 -11   7   2        6.24        3.80      5.32 o
 -10   7   2        0.79       -3.47      3.47 o
  -9   7   2       21.00       20.02      3.50 o
  -8   7   2       31.69       30.92      3.47 o
  -7   7   2      136.11      150.40      5.96 o
  -6   7   2      243.08      271.23      6.17 o
  -5   7   2        5.23        4.04      1.33 o
  -4   7   2       93.60      119.97      3.50 o
  -3   7   2       19.24        6.01      1.29 o
  -2   7   2        0.14       -0.76      0.76 o
  -1   7   2       10.29        5.58      0.79 o
   0   7   2       20.33       17.19      1.28 o
   1   7   2        2.97        4.40      0.66 o
   2   7   2       57.29       67.06      2.29 o
   3   7   2      145.48      138.79      2.81 o
   4   7   2      353.74      372.09      6.29 o
   5   7   2       11.84       12.71      2.12 o
   6   7   2      469.07      527.43     10.46 o
   7   7   2        8.66        4.11      2.68 o
   8   7   2       27.38       26.55      3.46 o
   9   7   2        4.37       -0.80      3.50 o
  10   7   2        2.65        0.76      4.49 o
  11   7   2        3.68        5.37      6.34 o
 -11   8   2       11.12       12.11      8.37 o
 -10   8   2        0.11       -2.79      3.80 o
  -9   8   2        0.15       -2.59      2.59 o
  -8   8   2        6.69        2.65      2.73 o
  -7   8   2       81.97       80.23      4.75 o
  -6   8   2      757.52      915.82     12.31 o
  -5   8   2        9.64        8.54      1.59 o
  -4   8   2       33.77       29.86      2.12 o
  -3   8   2       51.47       36.08      1.98 o
  -2   8   2        1.16       -1.01      1.07 o
  -1   8   2        1.77        1.95      0.85 o
   0   8   2        6.19        7.45      1.21 o
   1   8   2      800.71      977.39      9.40 o
   2   8   2      161.98      189.88      3.87 o
   3   8   2       29.71       25.56      1.76 o
   4   8   2       43.89       42.46      3.60 o
   5   8   2       50.94       51.89      3.47 o
   6   8   2      174.61      189.83      7.76 o
   7   8   2       17.26       13.66      3.08 o
   8   8   2       24.44       20.87      3.52 o
   9   8   2        3.89       -1.48      4.30 o
  10   8   2        0.89        2.62      4.40 o
  11   8   2       10.53       11.96      5.09 o
 -10   9   2        7.57        3.03      3.93 o
  -9   9   2        1.09       -2.89      2.89 o
  -8   9   2        7.66        5.20      3.15 o
  -7   9   2        7.66        3.70      2.79 o
  -6   9   2      393.18      513.33      9.22 o
  -5   9   2      352.59      425.80      8.84 o
  -4   9   2      243.41      285.24      6.12 o
  -3   9   2        0.34       -1.01      1.34 o
  -2   9   2       26.84       24.27      1.66 o
  -1   9   2      374.49      413.18      5.30 o
   0   9   2      835.52      994.45      9.44 o
   1   9   2      191.16      241.98      4.50 o
   2   9   2       10.40        8.08      1.23 o
   3   9   2        5.61        3.88      1.08 o
   4   9   2       21.29       22.93      2.23 o
   5   9   2      136.68      151.73      5.91 o
   6   9   2      407.23      439.68      9.91 o
   7   9   2       34.46       35.90      3.39 o
   8   9   2        0.67       -2.26      2.26 o
   9   9   2        0.81       -2.41      3.00 o
  10   9   2        2.55       -4.29      4.29 o
 -10  10   2        1.16       -3.81      3.81 o
  -9  10   2        2.59       -0.65      3.59 o
  -8  10   2        0.00        1.30      2.62 o
  -7  10   2        2.33        0.62      2.46 o
  -6  10   2      635.28      812.22     13.25 o
  -5  10   2        2.68        3.77      2.76 o
  -4  10   2        5.39        4.61      2.16 o
  -3  10   2       39.79       40.56      2.74 o
  -2  10   2       32.82       28.24      1.82 o
  -1  10   2        4.73        3.42      1.29 o
   0  10   2       19.76       17.96      1.59 o
   1  10   2       25.31       27.66      2.00 o
   2  10   2      127.16      125.91      3.68 o
   3  10   2        3.04        3.11      1.21 o
   4  10   2       61.91       57.57      3.69 o
   5  10   2        0.04       -1.62      2.08 o
   6  10   2       13.85       11.10      2.70 o
   7  10   2       11.63        7.63      2.82 o
   8  10   2       17.27        9.97      2.86 o
   9  10   2        0.49       -3.75      4.18 o
  10  10   2        1.20       -4.03      4.03 o
 -10  11   2        0.63        4.31      5.29 o
  -9  11   2        0.91       -3.22      3.22 o
  -8  11   2        6.03        6.75      3.88 o
  -7  11   2       38.95       49.93      4.05 o
  -6  11   2       17.89       18.98      3.29 o
  -5  11   2       23.14       17.76      3.07 o
  -4  11   2      626.12      768.32     12.50 o
  -3  11   2       11.87        6.50      2.18 o
  -2  11   2       18.08       18.61      1.93 o
  -1  11   2       15.50       12.68      1.83 o
   0  11   2       29.01       31.04      2.38 o
   1  11   2      323.16      388.96      6.54 o
   2  11   2      461.44      543.43      8.44 o
   3  11   2      132.52      160.17      4.89 o
   4  11   2       26.63       24.28      1.87 o
   5  11   2        1.96       -1.88      1.88 o
   6  11   2       19.91       12.94      3.10 o
   7  11   2        0.80        0.90      2.56 o
   8  11   2        0.46        0.20      2.54 o
   9  11   2        0.42       -3.42      3.62 o
  -9  12   2        0.24       -4.07      4.07 o
  -8  12   2       41.28       45.99      6.51 o
  -7  12   2        2.08       -2.29      2.29 o
  -6  12   2       22.23       17.72      3.09 o
  -5  12   2        2.67       -0.39      2.26 o
  -4  12   2       24.28       23.44      3.08 o
  -3  12   2      478.33      616.38     13.29 o
  -2  12   2       51.40       61.73      5.67 o
  -1  12   2       56.50       58.04      4.15 o
   0  12   2        0.98       -0.58      1.70 o
   1  12   2        1.24        1.78      1.90 o
   2  12   2       34.38       32.11      2.91 o
   3  12   2       22.66       21.60      2.63 o
   4  12   2       24.38       16.56      2.14 o
   5  12   2       32.31       20.81      3.36 o
   6  12   2        0.14       -3.66      3.66 o
   7  12   2       49.76       50.00      5.34 o
   8  12   2        1.55        4.70      2.98 o
   9  12   2        1.00       -0.09      3.48 o
  -9  13   2        0.01        4.14      4.61 o
  -8  13   2       21.46       13.50      4.96 o
  -7  13   2        4.35        1.74      3.49 o
  -6  13   2        0.04       -2.42      2.42 o
  -5  13   2       18.40       19.98      4.17 o
  -4  13   2      190.12      257.84     10.68 o
  -3  13   2      351.31      483.08     13.31 o
  -2  13   2        0.19        0.29      2.41 o
  -1  13   2        8.77        4.17      2.23 o
   0  13   2       28.28       27.13      2.97 o
   1  13   2        2.31        0.60      2.21 o
   2  13   2       47.90       39.58      3.47 o
   3  13   2        0.00       -0.65      2.28 o
   4  13   2        9.57        6.73      2.16 o
   5  13   2       50.59       53.64      4.54 o
   6  13   2        0.64       -2.27      2.57 o
   7  13   2        2.51       -0.15      3.06 o
   8  13   2        6.04        1.95      3.16 o
  -8  14   2       10.44        8.88      4.35 o
  -7  14   2        0.53       -0.61      3.54 o
  -6  14   2        2.52        1.23      3.22 o
  -5  14   2        5.90        3.94      3.33 o
  -4  14   2        2.74        0.18      3.15 o
  -3  14   2       21.66       30.69      4.49 o
  -2  14   2       63.31       75.96      5.59 o
  -1  14   2       15.02       18.07      3.51 o
   0  14   2        0.00       -2.39      2.39 o
   1  14   2        2.67        1.28      2.35 o
   2  14   2        2.48       -0.48      2.57 o
   3  14   2       52.04       50.82      3.81 o
   4  14   2       26.49       21.42      3.71 o
   5  14   2       13.70       12.10      4.02 o
   6  14   2        0.04       -3.68      4.62 o
   7  14   2        3.78        3.21      4.26 o
   8  14   2        1.46        3.72      3.66 o
  -7  15   2        0.69       -2.84      4.10 o
  -6  15   2        0.11       -3.10      3.10 o
  -5  15   2        2.67        2.55      3.69 o
  -4  15   2       21.27       21.29      4.30 o
  -3  15   2      138.96      178.47     13.33 o
  -2  15   2        1.69        2.38      4.24 o
  -1  15   2       57.75       66.22      7.60 o
   0  15   2        0.37       -3.09      3.09 o
   1  15   2        1.79       -3.23      3.23 o
   2  15   2       53.88       51.50      5.89 o
   3  15   2       15.84        6.80      3.51 o
   4  15   2       86.70       73.31      6.29 o
   5  15   2       27.68       16.65      4.53 o
   6  15   2        9.12        5.75      4.04 o
   7  15   2        3.63        6.53      4.26 o
  -6  16   2        1.01        2.75      5.61 o
  -5  16   2        3.84        3.33      3.97 o
  -4  16   2       45.05       53.15      9.05 o
  -3  16   2        7.75       12.56      4.22 o
  -2  16   2       52.76       71.52      9.67 o
  -1  16   2      108.56      153.23     22.47 o
   0  16   2       12.90       19.15      6.47 o
   1  16   2       48.19       55.65      7.30 o
   2  16   2       15.23       14.86      3.91 o
   3  16   2        0.09       -2.93      2.93 o
   4  16   2        0.03       -3.51      3.51 o
   5  16   2       11.15        2.91      4.63 o
   6  16   2        0.08       -4.40      4.69 o
  -5  17   2        4.79        2.56      4.58 o
  -4  17   2       21.88       23.05      5.62 o
  -3  17   2       18.17       17.69      5.51 o
  -2  17   2        3.95        1.25      4.70 o
  -1  17   2       56.32       74.91     11.78 o
   0  17   2       11.30       16.36      4.59 o
   1  17   2        4.02        3.19      3.93 o
   2  17   2       18.07       18.26      4.84 o
   3  17   2        0.23       -3.86      3.86 o
   4  17   2        1.15       -3.62      3.62 o
   5  17   2        0.73       -4.66      5.10 o
  -4  18   2        1.33       -2.18      4.84 o
  -3  18   2        0.17       -3.42      3.90 o
  -2  18   2        2.52       -2.67      5.27 o
  -1  18   2        8.64        6.61      4.75 o
   0  18   2        7.52        5.48      4.25 o
   1  18   2        0.67       -0.70      3.56 o
   2  18   2        0.53       -3.62      3.62 o
   3  18   2        0.24       -5.10      5.10 o
   4  18   2        0.17       -4.75      4.75 o
  -1  19   2       17.37       23.34      7.87 o
   0  19   2        0.27        4.08      4.61 o
   1  19   2        6.30       10.02      5.50 o
 -11   0   3      101.02      182.46     17.91 o
  -9   0   3        4.84       -0.61      4.28 o
  -7   0   3       16.25       19.19      3.60 o
  -5   0   3        0.17        2.74      1.21 o
  -3   0   3      648.32      755.19      8.78 o
  -1   0   3     6412.70     6018.98     40.71 o
   1   0   3     5271.15     5074.11     35.20 o
   3   0   3      348.91      326.60      5.64 o
   5   0   3       11.92        5.45      2.75 o
   7   0   3      855.08      954.88     15.45 o
   9   0   3       61.22       69.32      7.44 o
  11   0   3       20.59       39.48      8.16 o
 -12   1   3        0.47       -1.80      4.55 o
 -11   1   3        0.06        2.93      3.99 o
 -10   1   3       19.83       13.25      6.01 o
  -9   1   3       34.82       28.40      3.92 o
  -8   1   3        9.48        5.21      2.45 o
  -7   1   3        2.02        1.96      0.91 o
  -6   1   3        7.77        8.57      1.39 o
  -5   1   3       81.64       89.68      3.15 o
  -4   1   3     1316.13     1346.35     10.86 o
  -3   1   3      826.18      769.37      6.71 o
  -2   1   3       99.04      100.34      1.89 o
  -1   1   3       36.84       19.45      0.77 o
   0   1   3        5.22        5.40      0.61 o
   1   1   3      826.51      790.50      4.78 o
   2   1   3       61.61       63.81      1.31 o
   3   1   3      213.02      215.25      2.84 o
   4   1   3        7.10        5.17      1.13 o
   5   1   3      810.26      879.48     10.02 o
   6   1   3      319.26      362.41      6.26 o
   7   1   3        0.00       -0.47      1.76 o
   8   1   3        8.42        0.70      2.47 o
   9   1   3        0.06       -3.17      3.17 o
  10   1   3        8.78        5.85      4.39 o
  11   1   3      157.41      284.59     12.92 o
 -12   2   3        5.63        4.91      5.27 o
 -11   2   3        5.17        7.88      4.10 o
 -10   2   3        8.39        7.31      3.78 o
  -9   2   3        0.04       -2.77      2.77 o
  -8   2   3        0.06       -1.95      1.95 o
  -7   2   3        3.18        2.03      1.72 o
  -6   2   3       11.07        8.64      1.80 o
  -5   2   3        2.08        1.35      1.17 o
  -4   2   3     1525.55     1700.45     12.90 o
  -3   2   3      436.93      472.02      4.68 o
  -2   2   3      661.00      649.06      5.29 o
  -1   2   3     3794.65     3821.13     19.17 o
   0   2   3     1524.91     1496.90      8.30 o
   1   2   3      281.28      311.35      2.71 o
   2   2   3      295.14      297.28      2.92 o
   3   2   3     2206.11     2254.21     15.59 o
   4   2   3      168.70      165.96      3.02 o
   5   2   3       96.39      112.40      3.38 o
   6   2   3      438.02      527.64      7.94 o
   7   2   3        0.16        1.25      1.76 o
   8   2   3        8.83        4.16      2.53 o
   9   2   3       29.74       27.56      4.35 o
  10   2   3       10.56       10.39      4.33 o
  11   2   3       51.15       81.93      6.96 o
 -12   3   3        0.09       -4.72      5.70 o
 -11   3   3        8.77        3.34      3.98 o
 -10   3   3        1.42       -3.01      3.01 o
  -9   3   3       35.35       28.99      3.67 o
  -8   3   3        3.87        1.51      2.66 o
  -7   3   3        5.98        5.34      2.04 o
  -6   3   3       96.56       87.89      3.28 o
  -5   3   3       38.19       23.07      1.70 o
  -4   3   3      250.07      274.21      4.39 o
  -3   3   3       67.74       60.49      3.85 o
  -2   3   3       37.13       24.41      1.48 o
  -1   3   3      949.82      916.65      6.76 o
   0   3   3       90.72       90.35      1.81 o
   1   3   3        1.35       -0.11      0.50 o
   2   3   3      218.22      206.39      2.61 o
   3   3   3      270.18      319.98      4.25 o
   4   3   3     1041.69     1168.02     12.08 o
   5   3   3      137.26      132.45      3.04 o
   6   3   3       39.27       38.68      2.20 o
   7   3   3        1.43       -1.57      1.57 o
   8   3   3       18.21       12.49      2.96 o
   9   3   3        7.69        1.88      3.59 o
  10   3   3       11.99       14.91      4.44 o
  11   3   3       21.74       23.00      7.83 o
 -11   4   3        0.44       -1.81      4.00 o
 -10   4   3       38.29       43.78      4.45 o
  -9   4   3        0.29       -1.56      2.72 o
  -8   4   3        3.95       -2.62      2.62 o
  -7   4   3       16.83       16.23      2.40 o
  -6   4   3        0.09       -0.73      1.59 o
  -5   4   3        4.65        1.43      1.24 o
  -4   4   3      852.22      916.15      9.26 o
  -3   4   3      238.77      257.34      4.58 o
  -2   4   3       22.83       20.53      1.36 o
  -1   4   3      225.64      221.08      3.24 o
   0   4   3      118.71      122.46      2.00 o
   1   4   3      485.31      492.97      4.67 o
   2   4   3     1141.38     1185.05      9.65 o
   3   4   3       12.77       10.57      1.13 o
   4   4   3     1017.41     1132.41     10.19 o
   5   4   3       34.09       32.27      2.04 o
   6   4   3        1.82        0.76      0.98 o
   7   4   3        4.28        3.67      1.87 o
   8   4   3        5.77        1.94      2.43 o
   9   4   3        8.60        8.28      3.78 o
  10   4   3       10.02       11.65      4.03 o
  11   4   3        0.35        0.30      5.45 o
 -11   5   3        0.68       -4.22      4.22 o
 -10   5   3        0.67       -2.61      2.92 o
  -9   5   3       65.83       66.85      5.07 o
  -8   5   3       40.47       42.75      3.89 o
  -7   5   3       86.58       96.49      5.30 o
  -6   5   3        1.81        1.89      1.29 o
  -5   5   3       76.85       89.24      3.58 o
  -4   5   3       37.99       32.98      1.87 o
  -3   5   3      342.49      366.02      5.64 o
  -2   5   3     1592.47     1768.44     13.53 o
  -1   5   3      123.61      129.17      2.57 o
   0   5   3      208.98      234.81      3.44 o
   1   5   3      210.85      273.55      4.14 o
   2   5   3      203.70      245.32      3.99 o
   3   5   3     2873.76     3170.90     22.39 o
   4   5   3     6296.61     6732.85     54.09 o
   5   5   3       56.05       60.59      3.69 o
   6   5   3        3.81        2.58      1.37 o
   7   5   3       15.98       11.72      2.25 o
   8   5   3        0.39       -1.97      1.97 o
   9   5   3       58.90       58.42      6.94 o
  10   5   3       29.83       31.19      6.66 o
  11   5   3        0.13        1.57      5.45 o
 -11   6   3        7.01       -0.27      4.21 o
 -10   6   3        4.56        4.45      3.16 o
  -9   6   3        0.00       -2.84      2.84 o
  -8   6   3       10.60        6.29      3.07 o
  -7   6   3        9.76        2.52      2.41 o
  -6   6   3       16.23       14.15      1.67 o
  -5   6   3       11.87       11.15      1.46 o
  -4   6   3     1149.93     1246.20     10.16 o
  -3   6   3      322.59      427.41      5.93 o
  -2   6   3     1841.98     2019.30     15.75 o
  -1   6   3      762.19      816.27      7.55 o
   0   6   3       88.46       86.52      2.46 o
   1   6   3      448.85      504.67      6.11 o
   2   6   3      423.79      509.42      7.30 o
   3   6   3      960.68     1089.59     10.25 o
   4   6   3     2297.32     2399.47     24.48 o
   5   6   3      134.70      151.80      5.97 o
   6   6   3       49.82       35.93      3.26 o
   7   6   3        0.08       -2.34      2.34 o
   8   6   3        1.04       -2.08      2.40 o
   9   6   3       89.41       90.94      6.76 o
  10   6   3        0.31       -2.53      4.10 o
  11   6   3        1.83        6.28      5.57 o
 -11   7   3       13.52       15.10      4.57 o
 -10   7   3       41.15       53.44      5.45 o
  -9   7   3        3.79        4.17      2.79 o
  -8   7   3        2.78       -2.49      2.49 o
  -7   7   3       48.84       37.97      3.57 o
  -6   7   3      234.19      264.82      6.14 o
  -5   7   3       41.69       36.69      2.12 o
  -4   7   3     1089.65     1335.65     14.62 o
  -3   7   3        3.26        2.43      1.28 o
  -2   7   3       35.72       26.40      1.64 o
  -1   7   3      408.19      466.73      5.64 o
   0   7   3      320.05      353.30      5.04 o
   1   7   3      149.66      191.98      3.95 o
   2   7   3      236.39      282.38      5.18 o
   3   7   3      181.92      200.29      4.28 o
   4   7   3      199.44      208.55      5.96 o
   5   7   3        0.71        4.60      2.11 o
   6   7   3      257.45      331.14      9.41 o
   7   7   3      115.79       91.09      5.81 o
   8   7   3       13.80        7.43      3.19 o
   9   7   3        1.74       -3.57      3.57 o
  10   7   3        1.54        1.30      3.93 o
  11   7   3        6.97        9.65      5.46 o
 -11   8   3        0.93        2.78      6.17 o
 -10   8   3        6.67        6.64      4.11 o
  -9   8   3        0.11       -3.10      3.10 o
  -8   8   3        7.03        4.26      3.12 o
  -7   8   3       46.54       40.37      3.61 o
  -6   8   3      113.31       98.33      5.20 o
  -5   8   3       54.58       60.13      3.12 o
  -4   8   3        3.29        2.98      1.59 o
  -3   8   3      207.96      236.38      4.79 o
  -2   8   3       55.26       48.61      2.48 o
  -1   8   3      157.28      182.67      3.86 o
   0   8   3        6.59        6.76      1.09 o
   1   8   3      196.83      218.90      3.82 o
   2   8   3       50.63       48.38      2.85 o
   3   8   3       76.03       71.52      2.93 o
   4   8   3      218.99      283.30      7.89 o
   5   8   3      388.79      432.22      9.44 o
   6   8   3     1021.32     1170.51     16.98 o
   7   8   3       68.04       58.56      4.52 o
   8   8   3        8.83        7.43      3.40 o
   9   8   3        0.16       -3.54      4.27 o
  10   8   3        0.40        0.79      4.91 o
 -10   9   3        2.09       -3.82      3.82 o
  -9   9   3        4.25        2.04      3.09 o
  -8   9   3       11.09        9.29      3.31 o
  -7   9   3       46.41       46.48      4.75 o
  -6   9   3      203.10      248.91      7.87 o
  -5   9   3      179.76      210.44      6.55 o
  -4   9   3       90.08       86.01      5.46 o
  -3   9   3       86.38       90.96      4.04 o
  -2   9   3       47.64       52.99      2.77 o
  -1   9   3      314.23      347.46      5.83 o
   0   9   3      168.88      204.90      4.61 o
   1   9   3        0.49        0.43      0.58 o
   2   9   3       34.30       37.24      1.97 o
   3   9   3      117.68      138.20      3.00 o
   4   9   3        9.37        8.16      1.80 o
   5   9   3      313.73      351.21      7.74 o
   6   9   3      712.56      867.48     13.32 o
   7   9   3      161.68      178.05      7.91 o
   8   9   3       37.14       30.05      4.13 o
   9   9   3        9.48       10.36      4.18 o
  10   9   3        5.68        2.95      4.32 o
 -10  10   3        0.16       -2.47      3.95 o
  -9  10   3        0.14       -3.20      3.20 o
  -8  10   3        6.16        6.99      3.26 o
  -7  10   3       11.05        3.54      2.94 o
  -6  10   3       90.74      103.08      7.85 o
  -5  10   3      194.33      252.19      8.02 o
  -4  10   3      144.86      185.26      7.17 o
  -3  10   3       17.28       13.60      1.77 o
  -2  10   3       39.34       31.67      2.35 o
  -1  10   3        1.55        0.34      1.56 o
   0  10   3        2.70        1.65      1.39 o
   1  10   3       47.04       54.32      2.62 o
   2  10   3       91.32      107.39      2.76 o
   3  10   3       12.87        8.75      1.53 o
   4  10   3        0.20       -1.71      1.71 o
   5  10   3       80.33       49.28      5.23 o
   6  10   3       92.23       83.93      7.44 o
   7  10   3       23.52       22.98      3.06 o
   8  10   3       53.47       55.71      5.57 o
   9  10   3        3.78       -2.57      3.98 o
  10  10   3        1.16        1.45      4.19 o
 -10  11   3        2.93       -1.52     23.23 o
  -9  11   3        1.51       -3.67      3.67 o
  -8  11   3       11.77        8.75      3.74 o
  -7  11   3        4.58       -2.27      2.83 o
  -6  11   3        7.30        7.72      3.10 o
  -5  11   3      103.34       98.37      8.24 o
  -4  11   3      879.31     1173.75     15.98 o
  -3  11   3       48.91       46.10      4.24 o
  -2  11   3        1.95       -0.48      1.62 o
  -1  11   3        6.98        6.57      2.01 o
   0  11   3        0.15       -1.39      1.39 o
   1  11   3        0.27       -1.46      1.46 o
   2  11   3       33.82       31.91      2.50 o
   3  11   3        0.32       -1.63      1.63 o
   4  11   3       15.29       10.71      2.56 o
   5  11   3       15.48       16.58      3.35 o
   6  11   3       34.82       30.61      3.52 o
   7  11   3        2.43       -0.41      2.86 o
   8  11   3       34.55       26.64      4.11 o
   9  11   3        3.11        4.98      4.07 o
  -9  12   3       31.49       43.46      6.78 o
  -8  12   3        1.37        0.14      4.40 o
  -7  12   3        1.97        2.05      3.75 o
  -6  12   3        1.70       -2.46      2.46 o
  -5  12   3        0.66       -2.44      2.44 o
  -4  12   3       18.77       17.14      3.20 o
  -3  12   3      853.84     1100.32     16.04 o
  -2  12   3      133.51      172.95      7.13 o
  -1  12   3      134.41      135.57      7.55 o
   0  12   3       11.14        7.18      2.08 o
   1  12   3        2.91       -1.00      1.80 o
   2  12   3        0.00       -1.88      1.88 o
   3  12   3        0.08       -1.58      1.58 o
   4  12   3       41.68       34.23      2.86 o
   5  12   3       34.96       21.02      3.51 o
   6  12   3        4.44        2.45      2.93 o
   7  12   3        7.07        4.91      2.82 o
   8  12   3      131.07      173.86     12.05 o
   9  12   3       11.32        8.32      6.20 o
  -8  13   3        0.15       -0.93      3.34 o
  -7  13   3        4.72        3.26      3.25 o
  -6  13   3        0.73       -0.87      3.06 o
  -5  13   3        0.52       -3.57      3.57 o
  -4  13   3       21.86       17.38      3.81 o
  -3  13   3       12.56       15.26      4.19 o
  -2  13   3      127.48      173.88      8.24 o
  -1  13   3       65.61       77.38      6.22 o
   0  13   3        0.00       -2.60      2.60 o
   1  13   3        8.96        5.04      2.64 o
   2  13   3       44.17       40.52      3.52 o
   3  13   3       22.53       13.26      2.75 o
   4  13   3       75.92       60.96      5.03 o
   5  13   3        0.22       -0.44      2.54 o
   6  13   3        1.40        0.82      2.64 o
   7  13   3       10.45       11.28      3.48 o
   8  13   3        1.40       -1.42      4.17 o
  -8  14   3        3.17        8.61      4.65 o
  -7  14   3        1.27       -2.00      3.33 o
  -6  14   3        0.87       -0.14      3.16 o
  -5  14   3       24.50       30.26      4.64 o
  -4  14   3        0.01        1.69      3.65 o
  -3  14   3       21.81       29.95      4.52 o
  -2  14   3      448.14      648.75     17.33 o
  -1  14   3       14.57       15.69      3.85 o
   0  14   3       27.60       37.20      4.23 o
   1  14   3        5.55       -1.55      2.74 o
   2  14   3        2.79       -2.55      2.55 o
   3  14   3       84.97       83.93      6.17 o
   4  14   3      176.29      215.73     10.20 o
   5  14   3        0.04       -2.43      2.86 o
   6  14   3        0.24       -3.27      3.27 o
   7  14   3        0.36        0.74      3.09 o
   8  14   3       11.15        6.95      7.44 o
  -7  15   3        2.39       -1.83      4.76 o
  -6  15   3       14.88       26.10      5.21 o
  -5  15   3       22.41       27.79      4.46 o
  -4  15   3       77.35       82.42      8.24 o
  -3  15   3      137.53      233.90     11.77 o
  -2  15   3        9.62       14.38      3.76 o
  -1  15   3      334.16      524.05     14.08 o
   0  15   3        3.13        0.31      3.25 o
   1  15   3        4.85       -1.50      4.24 o
   2  15   3        8.78        3.89      3.20 o
   3  15   3        8.08        6.50      3.65 o
   4  15   3        2.05       -3.57      3.57 o
   5  15   3        9.36        0.93      5.14 o
   6  15   3        0.09       -1.71      4.97 o
   7  15   3        0.18        3.72      4.90 o
  -6  16   3        4.27        2.03      4.72 o
  -5  16   3       45.21       51.62      8.39 o
  -4  16   3       89.23       89.93     10.62 o
  -3  16   3        4.80       14.66      4.25 o
  -2  16   3       43.85       50.91      6.85 o
  -1  16   3       74.61       99.89     12.76 o
   0  16   3        4.73        8.07      3.99 o
   1  16   3        7.29        5.45      3.58 o
   2  16   3        8.50        8.12      3.78 o
   3  16   3        1.46       -3.75      3.75 o
   4  16   3        4.51       -3.64      3.67 o
   5  16   3        0.99       -2.12      4.08 o
   6  16   3        0.07       -4.13      4.13 o
  -5  17   3       28.88       34.73      7.30 o
  -4  17   3        2.64        9.43      4.61 o
  -3  17   3        1.87       -0.09      3.88 o
  -2  17   3        0.66       -1.21      4.09 o
  -1  17   3       40.82       60.59      8.28 o
   0  17   3       21.81       24.91      5.62 o
   1  17   3       53.72       66.76      6.87 o
   2  17   3        3.35       -4.57      4.57 o
   3  17   3        0.73       -3.98      3.98 o
   4  17   3        0.12       -5.13      5.13 o
   5  17   3        6.53        0.63      6.24 o
  -3  18   3        0.24       -4.22      4.22 o
  -2  18   3        0.31       -2.28      3.98 o
  -1  18   3        3.77       -3.82      4.30 o
   0  18   3        0.15        3.63      3.73 o
   1  18   3       44.48       57.58      6.23 o
   2  18   3        0.01       -3.03      4.09 o
   3  18   3        0.86       -5.33      5.33 o
 -12   0   4       12.15       16.28      5.97 o
 -10   0   4        4.75        3.40      4.78 o
  -8   0   4        0.36       -2.38      2.38 o
  -6   0   4        4.49        4.09      1.50 o
  -4   0   4      913.55      940.98     12.46 o
  -2   0   4      561.79      547.87      7.48 o
   0   0   4       50.58       56.89      2.52 o
   2   0   4       59.27       46.57      2.07 o
   4   0   4      283.54      321.26      6.09 o
   6   0   4      942.14     1078.35     16.92 o
   8   0   4      102.24       97.54     10.35 o
  10   0   4        0.78       -5.12      5.12 o
 -12   1   4       15.76       20.46      4.79 o
 -11   1   4       27.44       27.88      5.31 o
 -10   1   4       21.30       15.66      3.70 o
  -9   1   4        5.39        1.49      2.19 o
  -8   1   4        2.61        0.79      1.95 o
  -7   1   4       32.06       27.02      2.82 o
  -6   1   4       55.57       62.46      2.81 o
  -5   1   4      477.10      566.07      6.49 o
  -4   1   4      125.46      148.25      3.33 o
  -3   1   4      396.69      403.73      5.02 o
  -2   1   4      207.59      241.85      3.39 o
  -1   1   4       75.76      102.38      2.19 o
   0   1   4     1010.92     1080.35      7.88 o
   1   1   4      247.77      246.10      2.88 o
   2   1   4       10.03        8.76      0.63 o
   3   1   4      108.28      105.00      2.28 o
   4   1   4      387.69      390.78      4.71 o
   5   1   4        1.40       -0.61      1.40 o
   6   1   4      246.21      281.62      5.60 o
   7   1   4       26.72       30.98      3.08 o
   8   1   4       70.73       76.69      5.74 o
   9   1   4        1.56       -2.02      3.33 o
  10   1   4        6.67        2.50      4.39 o
  11   1   4        3.50       10.46      4.82 o
 -12   2   4       15.55       27.85     10.64 o
 -11   2   4        0.00       -3.77      3.77 o
 -10   2   4       14.63        6.04      3.67 o
  -9   2   4       11.60        5.38      3.07 o
  -8   2   4        7.35        5.87      2.35 o
  -7   2   4       31.40       31.50      2.83 o
  -6   2   4      137.82      158.63      4.29 o
  -5   2   4      349.74      388.99      5.67 o
  -4   2   4      941.68     1090.41     10.14 o
  -3   2   4       14.88       13.97      1.21 o
  -2   2   4      962.86      943.51      8.72 o
  -1   2   4       29.01       27.29      1.86 o
   0   2   4      343.76      362.05      4.04 o
   1   2   4      387.18      406.61      3.94 o
   2   2   4       39.69       40.64      1.36 o
   3   2   4      273.72      245.05      3.86 o
   4   2   4       39.42       28.80      1.80 o
   5   2   4      983.70     1075.27     10.76 o
   6   2   4        0.47       -0.68      1.47 o
   7   2   4      106.52      104.39      7.78 o
   8   2   4       32.68       32.74      3.65 o
   9   2   4        0.01       -3.40      3.40 o
  10   2   4        0.17       -2.91      3.55 o
  11   2   4       54.72       76.93      9.83 o
 -11   3   4        0.44       -3.13      3.13 o
 -10   3   4       30.14       27.60      4.29 o
  -9   3   4        0.98        0.06      2.79 o
  -8   3   4        4.42        1.07      2.88 o
  -7   3   4        0.52       -1.30      2.03 o
  -6   3   4        0.09       -0.69      1.39 o
  -5   3   4        7.36        6.82      1.17 o
  -4   3   4      103.44       81.15      3.07 o
  -3   3   4      219.40      251.57      4.62 o
  -2   3   4     1661.15     1797.86     14.43 o
  -1   3   4      439.49      491.04      4.96 o
   0   3   4      586.02      591.78      5.43 o
   1   3   4      811.97      789.90      6.62 o
   2   3   4      310.97      356.97      3.85 o
   3   3   4     1488.89     1570.56     12.99 o
   4   3   4      385.31      437.25      6.34 o
   5   3   4      305.78      337.39      6.42 o
   6   3   4        1.47        2.01      1.81 o
   7   3   4        3.57       -0.71      2.37 o
   8   3   4       24.10       19.41      3.23 o
   9   3   4       35.40       38.80      4.98 o
  10   3   4        0.02        1.37      4.06 o
  11   3   4       12.70       13.14      7.57 o
 -11   4   4        6.63       -1.82      4.83 o
 -10   4   4        0.17       -3.01      3.01 o
  -9   4   4      221.33      287.95     11.18 o
  -8   4   4        1.30       -0.46      3.00 o
  -7   4   4        0.00       -2.08      2.16 o
  -6   4   4       22.84       17.97      2.00 o
  -5   4   4       36.16       35.06      2.39 o
  -4   4   4      500.76      582.60      7.20 o
  -3   4   4      631.07      735.68      8.40 o
  -2   4   4     5847.88     6531.00     47.96 o
  -1   4   4      193.77      155.06      2.89 o
   0   4   4      270.06      301.72      3.84 o
   1   4   4        5.31        4.74      0.77 o
   2   4   4       35.45       37.84      1.74 o
   3   4   4        0.12       -0.20      0.91 o
   4   4   4      150.06      171.65      4.37 o
   5   4   4      136.37      161.28      4.17 o
   6   4   4        4.37        3.18      1.86 o
   7   4   4        0.16       -2.11      2.11 o
   8   4   4       46.72       45.80      3.99 o
   9   4   4       12.66       14.15      4.16 o
  10   4   4        0.99        1.36      4.56 o
  11   4   4        7.01        4.25      6.78 o
 -11   5   4        1.72       -3.90      3.90 o
 -10   5   4        3.26        0.02      3.27 o
  -9   5   4       11.67       15.64      3.56 o
  -8   5   4       18.88       13.41      3.33 o
  -7   5   4        1.23       -2.47      2.47 o
  -6   5   4        4.07        6.10      1.60 o
  -5   5   4       23.44       22.77      2.12 o
  -4   5   4        0.02       -1.35      1.40 o
  -3   5   4       64.70       67.61      4.26 o
  -2   5   4     2492.99     2718.84     22.42 o
  -1   5   4      113.07      107.17      2.85 o
   0   5   4        1.48        0.40      0.61 o
   1   5   4      870.93      950.45      8.53 o
   2   5   4       81.10       58.30      2.93 o
   3   5   4        3.71        3.26      1.02 o
   4   5   4      566.26      609.42      7.48 o
   5   5   4        1.17        2.10      1.71 o
   6   5   4        2.12       -0.19      1.60 o
   7   5   4      111.14      105.53      6.43 o
   8   5   4        4.63       -0.70      2.37 o
   9   5   4        2.09       -1.36      4.66 o
  10   5   4        2.11       -2.31      6.86 o
  11   5   4        2.85        3.02      5.69 o
 -11   6   4        5.23        1.17      4.67 o
 -10   6   4        4.11        5.18      3.63 o
  -9   6   4       49.13       64.03      5.08 o
  -8   6   4       12.91       12.33      3.10 o
  -7   6   4        3.19       -2.40      2.40 o
  -6   6   4        0.26       -1.70      1.70 o
  -5   6   4       23.03       22.69      2.12 o
  -4   6   4      133.66      168.39      5.00 o
  -3   6   4       27.60       18.72      1.42 o
  -2   6   4      391.95      419.92      5.99 o
  -1   6   4      768.95      842.32      7.93 o
   0   6   4       31.91       29.08      1.44 o
   1   6   4        7.10        6.02      1.24 o
   2   6   4       75.88       70.65      3.04 o
   3   6   4       47.18       46.57      2.13 o
   4   6   4        3.11        3.76      1.26 o
   5   6   4       26.57       26.28      2.24 o
   6   6   4        0.05       -0.96      0.96 o
   7   6   4       57.52       63.76      4.81 o
   8   6   4        1.12       -2.59      2.59 o
   9   6   4       20.40       19.56      5.22 o
  10   6   4        3.09       -0.90      4.10 o
  11   6   4        2.84        9.18      5.26 o
 -11   7   4       19.02       22.53      7.06 o
 -10   7   4      102.51      184.61     11.97 o
  -9   7   4       88.59      106.09      7.67 o
  -8   7   4       83.24       94.71      7.22 o
  -7   7   4       24.17       14.43      3.28 o
  -6   7   4       53.72       57.65      3.79 o
  -5   7   4       45.43       52.51      2.93 o
  -4   7   4      924.79     1099.82     12.29 o
  -3   7   4        0.07       -0.64      0.76 o
  -2   7   4       22.98       22.95      1.73 o
  -1   7   4       47.25       37.71      1.78 o
   0   7   4      241.95      251.12      3.65 o
   1   7   4      133.12      143.84      3.55 o
   2   7   4       15.55       12.86      1.61 o
   3   7   4        0.70       -0.56      0.95 o
   4   7   4        3.98        5.12      1.26 o
   5   7   4      128.78      114.13      5.86 o
   6   7   4       60.51       45.65      3.79 o
   7   7   4        2.28        4.20      3.27 o
   8   7   4       10.16        4.42      3.11 o
   9   7   4        0.49       -0.16      3.77 o
  10   7   4        0.00       -0.20      4.81 o
 -10   8   4       68.72       97.79      6.48 o
  -9   8   4        1.64       -1.24      3.48 o
  -8   8   4        0.13       -3.03      3.03 o
  -7   8   4       39.64       37.02      3.64 o
  -6   8   4        1.43       -2.10      2.10 o
  -5   8   4      110.93      141.85      5.28 o
  -4   8   4       97.74      136.62      4.26 o
  -3   8   4       37.31       36.75      2.07 o
  -2   8   4      234.65      263.77      5.81 o
  -1   8   4      284.71      327.07      5.36 o
   0   8   4      497.72      578.59      7.18 o
   1   8   4        1.88        0.50      1.04 o
   2   8   4       63.82       68.39      3.10 o
   3   8   4        2.68        4.90      1.24 o
   4   8   4       72.26       87.13      3.22 o
   5   8   4       34.65       26.45      3.12 o
   6   8   4      877.08     1024.27     16.00 o
   7   8   4        6.76        9.12      2.97 o
   8   8   4        5.52       -0.85      3.69 o
   9   8   4        4.16       -0.51      4.42 o
  10   8   4        0.65        5.29      5.05 o
 -10   9   4        0.80        4.44      4.95 o
  -9   9   4       12.47       13.73      3.66 o
  -8   9   4        0.00       -1.67      2.92 o
  -7   9   4       16.12       12.03      3.40 o
  -6   9   4       56.94       70.36      6.85 o
  -5   9   4        7.04        0.64      2.40 o
  -4   9   4       45.68       45.88      3.19 o
  -3   9   4       13.39       11.71      1.39 o
  -2   9   4      209.57      223.20      5.19 o
  -1   9   4       40.97       24.03      2.40 o
   0   9   4      173.03      193.38      4.33 o
   1   9   4        0.00       -1.08      1.08 o
   2   9   4       15.03       13.39      1.65 o
   3   9   4        2.89        1.32      1.23 o
   4   9   4       58.67       52.04      3.34 o
   5   9   4       47.49       34.82      3.48 o
   6   9   4      585.09      701.54     13.34 o
   7   9   4        1.13        3.75      3.23 o
   8   9   4       70.05       65.25      5.88 o
   9   9   4        4.99        3.20      4.18 o
  10   9   4        5.70        3.44      4.33 o
 -10  10   4       52.45       93.99      9.93 o
  -9  10   4        0.85       -3.44      3.44 o
  -8  10   4        9.99        3.01      3.42 o
  -7  10   4        8.68        6.13      2.98 o
  -6  10   4        2.40       -2.27      2.27 o
  -5  10   4      130.93      127.22      9.69 o
  -4  10   4      256.27      295.87      8.15 o
  -3  10   4       17.31       15.05      2.40 o
  -2  10   4        1.20        1.89      1.54 o
  -1  10   4        7.49        6.98      1.61 o
   0  10   4       19.80       14.86      1.41 o
   1  10   4      108.93      112.79      3.71 o
   2  10   4        2.50        0.72      1.35 o
   3  10   4        0.46       -1.28      1.30 o
   4  10   4        0.24       -1.97      1.97 o
   5  10   4       34.85       23.07      2.88 o
   6  10   4       53.93       45.14      3.89 o
   7  10   4       13.12       13.76      2.74 o
   8  10   4       14.76       15.97      5.11 o
   9  10   4        9.53        5.72      3.65 o
  -9  11   4       14.07       20.94      4.44 o
  -8  11   4       19.60       19.20      4.19 o
  -7  11   4        1.66       -0.45      2.96 o
  -6  11   4       14.20        9.40      3.03 o
  -5  11   4        3.98       -2.65      2.65 o
  -4  11   4      104.15       96.21      8.23 o
  -3  11   4       88.15       80.06      8.54 o
  -2  11   4       57.11       55.45      4.30 o
  -1  11   4        0.54        0.71      2.13 o
   0  11   4       31.33       29.63      3.09 o
   1  11   4      462.61      575.38     11.10 o
   2  11   4       12.01        9.13      2.38 o
   3  11   4       30.14       30.45      3.06 o
   4  11   4        2.77       -1.81      1.81 o
   5  11   4       41.04       30.08      3.66 o
   6  11   4       31.47       26.52      4.09 o
   7  11   4        1.32        1.03      2.85 o
   8  11   4      205.01      237.49     25.47 o
   9  11   4        4.40       16.15      4.27 o
  -9  12   4       10.54       20.41      6.11 o
  -8  12   4        5.68        0.53      3.99 o
  -7  12   4        9.25       13.55      4.41 o
  -6  12   4       32.48       30.15      4.14 o
  -5  12   4        6.84       -0.73      2.87 o
  -4  12   4      102.05      114.43      8.62 o
  -3  12   4        1.71        7.80      3.19 o
  -2  12   4       55.04       56.31      4.44 o
  -1  12   4      194.72      249.79      7.84 o
   0  12   4        0.11       -1.12      2.65 o
   1  12   4        1.15       -0.72      2.16 o
   2  12   4        0.00       -1.81      1.81 o
   3  12   4        0.05       -2.10      2.10 o
   4  12   4       29.50       24.79      3.42 o
   5  12   4        1.37       -2.43      2.43 o
   6  12   4        0.43       -2.94      2.94 o
   7  12   4       44.23       35.07      3.96 o
   8  12   4      100.74      177.22     19.61 o
  -8  13   4        0.25        0.86      3.83 o
  -7  13   4        1.57       -2.53      3.36 o
  -6  13   4        2.23       -1.64      2.74 o
  -5  13   4       12.20        6.30      3.55 o
  -4  13   4        8.18        3.05      3.22 o
  -3  13   4      260.87      385.77     11.85 o
  -2  13   4        4.04       11.06      3.67 o
  -1  13   4       70.24       81.85      7.64 o
   0  13   4        2.94       -1.84      2.74 o
   1  13   4       17.83       18.28      3.47 o
   2  13   4        0.26       -2.60      2.60 o
   3  13   4      102.72      113.47      6.11 o
   4  13   4        7.81        4.91      3.83 o
   5  13   4       16.46       10.77      3.33 o
   6  13   4        2.10        0.69      2.66 o
   7  13   4        5.13        2.00      3.20 o
   8  13   4        8.34       15.62      3.83 o
  -7  14   4        8.76        8.20      4.19 o
  -6  14   4        0.94       -2.15      2.90 o
  -5  14   4        8.15        4.30      3.69 o
  -4  14   4        9.19       11.21      3.63 o
  -3  14   4       68.28       75.11     10.95 o
  -2  14   4      438.42      685.49     16.30 o
  -1  14   4      200.62      291.18     11.27 o
   0  14   4        1.18       -2.66      2.87 o
   1  14   4        1.80       -1.94      2.80 o
   2  14   4        2.81       -2.99      2.99 o
   3  14   4      102.51      110.73      7.63 o
   4  14   4        6.12       -3.66      4.48 o
   5  14   4        0.24       -4.17      4.17 o
   6  14   4        0.00       -3.32      3.32 o
   7  14   4        5.22        2.67      4.10 o
  -7  15   4        6.56       12.68      4.81 o
  -6  15   4        5.50        8.45      4.37 o
  -5  15   4        9.30        8.30      3.88 o
  -4  15   4       51.74       54.38      6.29 o
  -3  15   4       16.46       18.68      5.53 o
  -2  15   4       37.46       47.00      5.71 o
  -1  15   4      190.91      325.47     12.00 o
   0  15   4       33.55       39.31      5.09 o
   1  15   4        2.92       -2.81      3.92 o
   2  15   4        1.86       -1.55      2.80 o
   3  15   4        1.74       -2.97      2.97 o
   4  15   4        0.02       -5.59      5.59 o
   5  15   4        5.51       -1.39      5.33 o
   6  15   4        0.11       -1.28      4.60 o
  -6  16   4        1.09       -0.88      4.60 o
  -5  16   4        4.39        6.67      4.39 o
  -4  16   4      154.52      204.80     18.01 o
  -3  16   4       40.18       49.19      7.15 o
  -2  16   4       16.39        7.71      4.27 o
  -1  16   4        1.78        3.73      3.42 o
   0  16   4       10.71       12.91      3.82 o
   1  16   4       29.65       29.19      4.99 o
   2  16   4        1.18        1.21      3.23 o
   3  16   4        6.07       -3.07      3.87 o
   4  16   4        7.70       -1.90      4.25 o
   5  16   4        1.35       -4.35      4.35 o
  -4  17   4       25.51       35.40      6.51 o
  -3  17   4        0.32       -0.15      3.76 o
  -2  17   4        0.37       -3.94      3.94 o
  -1  17   4        0.21       -2.03      3.83 o
   0  17   4      163.09      296.53     13.08 o
   1  17   4       30.64       41.47      6.60 o
   2  17   4        0.26       -3.48      3.48 o
   3  17   4        0.40       -0.90      4.20 o
   4  17   4        1.94       -3.04      5.43 o
  -3  18   4        3.63       -2.98      4.89 o
  -2  18   4        1.01       -3.89      3.89 o
  -1  18   4        0.34       -3.27      3.67 o
   0  18   4        0.76        9.41      4.96 o
   1  18   4       62.80       84.68     10.67 o
   2  18   4        0.00       -1.61      5.67 o
 -11   0   5        5.95        8.24      5.44 o
  -9   0   5        3.94       -3.81      3.81 o
  -7   0   5      221.29      261.36      9.84 o
  -5   0   5      116.76      125.96      6.40 o
  -3   0   5      190.41      220.00      6.03 o
  -1   0   5     1310.96     1404.17     17.02 o
   1   0   5        7.84        4.58      1.29 o
   3   0   5        0.04       -0.83      0.83 o
   5   0   5      791.64      868.74     11.97 o
   7   0   5      113.09      133.94     10.57 o
   9   0   5        3.77       -1.35      4.80 o
  11   0   5        0.01       -4.92      6.04 o
 -11   1   5       22.06       25.53      4.44 o
 -10   1   5       30.60       33.56      4.51 o
  -9   1   5        3.83       -2.56      2.56 o
  -8   1   5       22.55       20.57      3.01 o
  -7   1   5      322.24      373.55      7.85 o
  -6   1   5        0.00       -0.51      1.30 o
  -5   1   5       39.92       37.46      2.35 o
  -4   1   5        0.84       -0.83      1.29 o
  -3   1   5      842.11      905.56      9.01 o
  -2   1   5        0.60       -0.68      0.94 o
  -1   1   5      216.67      216.71      3.52 o
   0   1   5     3285.95     3594.23     26.15 o
   1   1   5      295.10      321.51      3.92 o
   2   1   5       53.34       65.17      3.19 o
   3   1   5       16.66       10.79      1.04 o
   4   1   5       77.60       81.21      3.71 o
   5   1   5        0.05       -1.56      1.56 o
   6   1   5      279.90      330.61      7.42 o
   7   1   5      130.00      125.72      7.98 o
   8   1   5        1.68       -2.98      2.98 o
   9   1   5        0.47        0.36      3.36 o
  10   1   5        3.14       -2.23      3.95 o
  11   1   5        0.50       -4.36      4.36 o
 -11   2   5        5.79        5.75      3.94 o
 -10   2   5       16.86       19.89      4.10 o
  -9   2   5       97.97      109.13      6.08 o
  -8   2   5       10.28        5.80      2.51 o
  -7   2   5       29.21       26.21      2.78 o
  -6   2   5        0.39       -0.67      1.41 o
  -5   2   5      110.61      136.11      4.38 o
  -4   2   5      134.12      157.74      4.11 o
  -3   2   5      195.32      194.68      3.92 o
  -2   2   5       26.53       22.14      1.50 o
  -1   2   5       95.64      104.53      2.63 o
   0   2   5        0.45        2.26      0.75 o
   1   2   5        8.11        6.95      0.78 o
   2   2   5       80.29       83.06      2.05 o
   3   2   5        6.00        5.86      1.42 o
   4   2   5       11.71        8.89      1.31 o
   5   2   5        8.78        4.45      2.01 o
   6   2   5        9.40        6.77      2.78 o
   7   2   5       80.41       75.72      6.42 o
   8   2   5      153.47      191.60      8.30 o
   9   2   5       33.38       34.45      4.84 o
  10   2   5        0.76       -3.64      3.64 o
  11   2   5        0.37       -4.40      4.40 o
 -11   3   5        6.89        1.77      3.75 o
 -10   3   5        2.01       -2.64      2.94 o
  -9   3   5       82.21       92.54      5.14 o
  -8   3   5       23.93       24.79      3.29 o
  -7   3   5       20.13       19.02      2.96 o
  -6   3   5      101.33      111.17      5.21 o
  -5   3   5        0.75       -0.22      1.02 o
  -4   3   5        5.28        7.03      1.46 o
  -3   3   5      354.83      396.68      5.07 o
  -2   3   5       31.55       32.41      2.15 o
  -1   3   5      150.96      136.25      2.96 o
   0   3   5      510.39      583.62      5.89 o
   1   3   5      502.98      517.76      5.00 o
   2   3   5       47.37       55.98      1.75 o
   3   3   5       14.52       14.66      1.21 o
   4   3   5       40.81       35.04      2.36 o
   5   3   5       16.87       12.69      1.95 o
   6   3   5       25.07       29.77      3.37 o
   7   3   5       50.33       43.19      4.27 o
   8   3   5       15.06        9.53      4.09 o
   9   3   5        0.15       -3.42      3.42 o
  10   3   5        9.52        4.10      4.60 o
  11   3   5       17.35       17.53      8.85 o
 -11   4   5        5.26        2.31      3.88 o
 -10   4   5       33.63       42.10      4.03 o
  -9   4   5       59.25       75.88      5.52 o
  -8   4   5      487.96      657.88     11.80 o
  -7   4   5      193.30      256.42      7.35 o
  -6   4   5       15.25       11.96      2.10 o
  -5   4   5        0.00       -0.92      1.37 o
  -4   4   5      211.90      214.91      4.93 o
  -3   4   5       21.86       16.31      1.69 o
  -2   4   5      904.86     1052.13     10.71 o
  -1   4   5      336.41      402.58      5.14 o
   0   4   5      770.79      820.57      7.66 o
   1   4   5       47.88       44.12      1.75 o
   2   4   5       14.10       12.63      1.32 o
   3   4   5       86.25       79.52      2.73 o
   4   4   5        4.68        2.36      1.31 o
   5   4   5        0.49       -0.80      1.43 o
   6   4   5      190.71      213.95      6.83 o
   7   4   5       10.58        5.75      2.68 o
   8   4   5        1.12       -3.38      3.38 o
   9   4   5       38.54       38.00      5.94 o
  10   4   5       27.55       24.57      8.96 o
  11   4   5        0.04        3.10      5.60 o
 -11   5   5        0.02       -4.36      4.36 o
 -10   5   5       39.16       50.26      4.48 o
  -9   5   5       25.48       41.81      4.66 o
  -8   5   5      123.93      175.46      8.13 o
  -7   5   5        3.93       -2.10      2.10 o
  -6   5   5        4.36        1.68      1.82 o
  -5   5   5       53.77       59.03      3.29 o
  -4   5   5       19.13       18.41      1.84 o
  -3   5   5      304.28      354.99      6.24 o
  -2   5   5     2133.70     2649.28     21.64 o
  -1   5   5      108.62      125.89      3.55 o
   0   5   5        8.42        7.30      1.11 o
   1   5   5       18.89       12.98      1.24 o
   2   5   5      130.38      143.48      3.87 o
   3   5   5        2.13        0.26      1.12 o
   4   5   5       36.91       30.23      2.18 o
   5   5   5      147.40      133.19      4.57 o
   6   5   5        0.31       -2.34      2.34 o
   7   5   5        3.07       -1.97      2.50 o
   8   5   5       25.31       23.31      3.57 o
   9   5   5        0.45        2.64      4.57 o
  10   5   5        7.02        5.61      5.71 o
 -11   6   5        8.60        3.51      5.77 o
 -10   6   5        0.05        4.09      3.66 o
  -9   6   5       30.38       49.49      5.00 o
  -8   6   5      101.61      107.17      7.69 o
  -7   6   5      160.00      154.35      7.17 o
  -6   6   5        0.11       -1.61      1.61 o
  -5   6   5        0.19       -1.45      1.45 o
  -4   6   5        6.90        7.46      1.56 o
  -3   6   5       41.80       53.95      3.29 o
  -2   6   5       97.40       95.09      3.80 o
  -1   6   5        5.40        6.25      1.30 o
   0   6   5      336.51      374.03      5.56 o
   1   6   5      110.44      109.05      3.28 o
   2   6   5        0.03       -1.15      1.15 o
   3   6   5        5.61        5.79      0.95 o
   4   6   5       83.74      104.43      3.91 o
   5   6   5       29.10       25.38      2.14 o
   6   6   5        4.84       -2.27      2.27 o
   7   6   5        0.12       -1.90      1.90 o
   8   6   5       15.18       13.63      3.63 o
   9   6   5       18.99       14.47      5.39 o
  10   6   5       13.74       23.44     10.74 o
 -10   7   5       52.08       93.27      7.22 o
  -9   7   5       75.40      107.33      8.44 o
  -8   7   5        1.96       -1.34      3.23 o
  -7   7   5       31.79       17.01      3.41 o
  -6   7   5       43.16       36.34      3.35 o
  -5   7   5       19.21       15.95      2.17 o
  -4   7   5       44.60       48.02      3.20 o
  -3   7   5       10.67       12.98      2.24 o
  -2   7   5      221.32      258.34      5.00 o
  -1   7   5      221.47      243.18      4.55 o
   0   7   5      644.74      786.27      9.85 o
   1   7   5      241.58      232.92      5.00 o
   2   7   5        1.62        0.75      1.37 o
   3   7   5       19.66       18.59      1.70 o
   4   7   5       19.87       16.54      1.96 o
   5   7   5      134.97      139.69      4.63 o
   6   7   5       77.99       74.73      5.28 o
   7   7   5       59.41       49.72      4.22 o
   8   7   5       13.41       12.39      3.75 o
   9   7   5        0.06        0.64      4.32 o
  10   7   5        7.24       13.50      5.32 o
 -10   8   5      176.07      331.23     11.30 o
  -9   8   5        3.99        3.31      3.33 o
  -8   8   5        0.00       -2.88      2.88 o
  -7   8   5       72.33       71.48      4.79 o
  -6   8   5       18.59       16.01      3.02 o
  -5   8   5        8.66        5.82      1.88 o
  -4   8   5      124.82      167.25      5.11 o
  -3   8   5        6.16        3.31      2.01 o
  -2   8   5        6.96        7.29      1.50 o
  -1   8   5        0.91        0.97      1.36 o
   0   8   5     1390.41     1611.07     15.68 o
   1   8   5      419.55      448.86      6.41 o
   2   8   5        8.07       10.86      1.79 o
   3   8   5       40.18       30.06      2.43 o
   4   8   5       85.47       93.44      5.39 o
   5   8   5        0.44       -2.17      2.17 o
   6   8   5      404.96      484.23     10.76 o
   7   8   5       24.13       19.12      3.23 o
   8   8   5        5.42        5.99      2.95 o
   9   8   5        0.69        4.71      4.19 o
  10   8   5        0.65        1.46      4.39 o
 -10   9   5        0.08        5.86      4.02 o
  -9   9   5        8.25       -0.19      3.72 o
  -8   9   5        0.93       -2.94      2.94 o
  -7   9   5        1.75       -2.88      2.88 o
  -6   9   5       19.92       15.00      2.95 o
  -5   9   5       26.27       14.15      2.92 o
  -4   9   5       24.06       20.91      2.94 o
  -3   9   5        2.71        0.39      1.80 o
  -2   9   5        3.58        0.30      1.73 o
  -1   9   5       48.29       39.48      3.37 o
   0   9   5       39.83       36.13      2.44 o
   1   9   5     1131.90     1324.02     13.08 o
   2   9   5        9.67       11.62      1.89 o
   3   9   5      110.72      111.63      6.90 o
   4   9   5        3.67       -1.33      2.12 o
   5   9   5        0.00       -2.09      2.09 o
   6   9   5        6.25        9.60      3.65 o
   7   9   5        6.65        5.11      3.21 o
   8   9   5        0.08        4.27      3.23 o
   9   9   5        1.40        3.68      4.66 o
  -9  10   5        0.51       -1.99      4.00 o
  -8  10   5        0.06       -3.44      3.44 o
  -7  10   5        2.59       -3.19      3.19 o
  -6  10   5       24.14       20.13      3.42 o
  -5  10   5       18.03        9.58      2.78 o
  -4  10   5       22.54       17.26      2.78 o
  -3  10   5       13.25        8.75      2.31 o
  -2  10   5        0.02       -1.74      1.74 o
  -1  10   5        0.00        0.81      2.01 o
   0  10   5      142.58      154.11      6.02 o
   1  10   5      229.63      265.98      6.87 o
   2  10   5       72.57       71.21      5.86 o
   3  10   5       12.86       10.35      2.42 o
   4  10   5        0.62       -1.72      1.72 o
   5  10   5       36.11       19.09      3.73 o
   6  10   5        0.26        3.15      2.79 o
   7  10   5      122.01      135.20     11.75 o
   8  10   5       17.25       20.40      5.86 o
   9  10   5       16.20       17.36      7.96 o
  -9  11   5       11.76        9.02      7.19 o
  -8  11   5        0.01       -1.82      4.04 o
  -7  11   5        0.45       -3.09      3.09 o
  -6  11   5        5.01        0.82      2.84 o
  -5  11   5       54.64       53.56      4.17 o
  -4  11   5       28.73       31.85      3.27 o
  -3  11   5       22.44       22.70      3.03 o
  -2  11   5       56.73       60.94      5.13 o
  -1  11   5      639.63      818.77     12.18 o
   0  11   5      135.94      165.54      9.56 o
   1  11   5        5.26        1.65      2.44 o
   2  11   5      124.99      139.20      6.39 o
   3  11   5        5.55       -0.11      2.16 o
   4  11   5        6.69        2.41      2.39 o
   5  11   5      113.41      100.22      9.25 o
   6  11   5        0.35       -0.87      3.59 o
   7  11   5        2.88        3.95      4.31 o
   8  11   5      248.69      369.17     14.90 o
   9  11   5        2.56        8.99      4.42 o
  -8  12   5        0.41       -4.19      4.19 o
  -7  12   5        3.83        4.32      4.03 o
  -6  12   5        4.31        1.76      2.94 o
  -5  12   5        0.03       -2.49      2.49 o
  -4  12   5        4.47        1.11      2.82 o
  -3  12   5       23.91       22.20      3.42 o
  -2  12   5       12.45       17.87      3.03 o
  -1  12   5       48.89       60.08      5.66 o
   0  12   5      254.23      317.66      8.85 o
   1  12   5       39.49       31.60      3.47 o
   2  12   5       23.60       19.39      3.10 o
   3  12   5       23.03       10.85      2.97 o
   4  12   5       10.12        3.65      2.98 o
   5  12   5        5.63        0.69      3.33 o
   6  12   5       16.71        8.10      3.55 o
   7  12   5        7.62        6.42      3.93 o
   8  12   5       48.79       40.36     12.88 o
  -8  13   5       64.07      113.23     11.13 o
  -7  13   5        8.61        8.27      3.76 o
  -6  13   5        6.30        4.21      3.22 o
  -5  13   5        0.66       -0.58      2.90 o
  -4  13   5        3.67        0.75      2.98 o
  -3  13   5       52.95       69.83      6.34 o
  -2  13   5     1034.03     1367.84     26.23 o
  -1  13   5      207.54      281.82      9.87 o
   0  13   5        7.12        5.67      3.08 o
   1  13   5        0.03       -2.22      2.22 o
   2  13   5        1.46       -2.38      2.65 o
   3  13   5       14.56        8.72      2.96 o
   4  13   5        0.01       -3.10      3.10 o
   5  13   5        0.20       -3.00      3.00 o
   6  13   5        0.33       -3.70      3.70 o
   7  13   5        0.13       -2.42      4.71 o
  -7  14   5       23.55       40.39      5.47 o
  -6  14   5       21.57       23.56      4.60 o
  -5  14   5       14.54       15.06      3.65 o
  -4  14   5        1.29        3.12      3.17 o
  -3  14   5      290.56      456.98     14.29 o
  -2  14   5        0.19       16.63      4.86 o
  -1  14   5       93.44      132.15     10.28 o
   0  14   5        5.72        3.02      3.10 o
   1  14   5        0.76       -2.88      2.88 o
   2  14   5       39.31       37.30      4.65 o
   3  14   5        0.57       -2.44      2.44 o
   4  14   5        8.45        2.52      3.48 o
   5  14   5        0.75       -4.14      4.14 o
   6  14   5        0.03       -4.70      4.70 o
   7  14   5        0.25       -5.82      5.82 o
  -6  15   5        0.95        4.00      4.67 o
  -5  15   5       46.73       62.87      8.23 o
  -4  15   5        0.38        3.24      3.73 o
  -3  15   5       54.16       77.97      7.20 o
  -2  15   5       90.47      106.75     10.68 o
  -1  15   5        5.69        3.01      3.72 o
   0  15   5        0.31       -2.93      2.93 o
   1  15   5        1.51       -3.07      3.07 o
   2  15   5        2.30       -0.76      2.57 o
   3  15   5       23.88       15.48      4.48 o
   4  15   5        4.97       -1.94      3.55 o
   5  15   5        3.85       -1.99      3.88 o
   6  15   5        0.83       -3.84      3.84 o
  -5  16   5        5.08       12.11      4.32 o
  -4  16   5       56.01       71.20      9.45 o
  -3  16   5        0.61       -1.16      4.35 o
  -2  16   5        0.06       -2.87      3.99 o
  -1  16   5       25.65       34.62      5.52 o
   0  16   5      101.28      144.10     14.88 o
   1  16   5        4.89        3.73      3.90 o
   2  16   5        0.12       -0.08      3.33 o
   3  16   5        0.83       -3.58      3.58 o
   4  16   5        0.97       -4.78      4.78 o
   5  16   5        6.05       -1.81      4.70 o
  -4  17   5       10.65        5.16      5.47 o
  -3  17   5        3.06        0.43      4.57 o
  -2  17   5        0.42       -1.88      3.59 o
  -1  17   5        2.52       -0.80      4.75 o
   0  17   5       64.84       84.23     10.40 o
   1  17   5       65.98       95.05     11.66 o
   2  17   5        2.06       -0.18      3.40 o
   3  17   5        2.50       -3.43      4.23 o
  -1  18   5        1.75       -4.39      4.39 o
   0  18   5        0.02        0.86      4.11 o
   1  18   5       31.96       31.22      9.59 o
 -10   0   6       17.12       13.91      7.36 o
  -8   0   6       11.57        1.64      4.16 o
  -6   0   6      156.65      199.94      8.54 o
  -4   0   6      747.56      809.46     14.30 o
  -2   0   6        5.29       -0.90      1.66 o
   0   0   6     1177.29     1300.25     17.43 o
   2   0   6     2524.21     2677.35     26.36 o
   4   0   6        0.42       -1.27      1.27 o
   6   0   6       17.43       21.58      4.50 o
   8   0   6        6.87        4.76      5.81 o
  10   0   6        2.31       -0.85      6.34 o
 -11   1   6        3.29       -1.60      3.53 o
 -10   1   6        9.39       11.88      3.72 o
  -9   1   6       78.95       93.02      5.28 o
  -8   1   6       96.39      117.82      5.81 o
  -7   1   6      258.92      348.42      7.63 o
  -6   1   6      454.92      559.96      8.92 o
  -5   1   6      232.25      238.04      5.47 o
  -4   1   6        4.79        0.85      1.38 o
  -3   1   6      289.99      347.52      5.43 o
  -2   1   6      187.38      190.69      3.89 o
  -1   1   6      217.88      275.89      4.83 o
   0   1   6     1919.65     2176.08     20.21 o
   1   1   6      135.98      161.24      2.76 o
   2   1   6      296.20      362.80      5.14 o
   3   1   6       50.01       39.59      2.08 o
   4   1   6       33.71       27.46      1.72 o
   5   1   6        7.40        4.66      1.90 o
   6   1   6       18.96       14.69      3.17 o
   7   1   6       81.61       77.69      5.31 o
   8   1   6        1.08       -3.45      3.45 o
   9   1   6        1.97        1.66      3.42 o
  10   1   6        0.70       -3.89      3.89 o
 -11   2   6        0.93        1.08      3.66 o
 -10   2   6        0.38       -0.86      3.22 o
  -9   2   6        4.76       -1.51      3.22 o
  -8   2   6       41.25       50.93      4.06 o
  -7   2   6       73.07       84.52      6.04 o
  -6   2   6      212.61      237.08      6.22 o
  -5   2   6      535.83      584.87      8.07 o
  -4   2   6        0.04       -1.00      1.32 o
  -3   2   6        9.90        9.08      1.49 o
  -2   2   6      444.45      502.22      6.41 o
  -1   2   6      385.68      434.35      5.61 o
   0   2   6      597.44      749.92      8.69 o
   1   2   6      404.24      433.61      5.71 o
   2   2   6      781.34      890.19      8.39 o
   3   2   6      122.48      140.99      3.10 o
   4   2   6        2.11        0.93      0.94 o
   5   2   6        0.14       -2.08      2.08 o
   6   2   6        8.33        3.09      2.92 o
   7   2   6       17.82       15.75      3.87 o
   8   2   6      130.20      151.15      9.28 o
   9   2   6        0.03       -3.12      3.12 o
  10   2   6        2.76        1.53      4.06 o
 -11   3   6        2.62        5.59      4.22 o
 -10   3   6        5.51        1.74      3.36 o
  -9   3   6        7.38        5.06      2.86 o
  -8   3   6        1.50        3.56      3.11 o
  -7   3   6       54.00       63.10      4.46 o
  -6   3   6       14.30       13.61      2.53 o
  -5   3   6       10.59       11.44      1.42 o
  -4   3   6       12.03       14.07      1.14 o
  -3   3   6       41.48       36.78      1.95 o
  -2   3   6        7.68        4.39      1.19 o
  -1   3   6      311.08      380.40      4.94 o
   0   3   6      101.88      108.08      2.73 o
   1   3   6      144.29      148.50      2.99 o
   2   3   6        0.18       -0.61      0.69 o
   3   3   6      242.00      245.37      3.83 o
   4   3   6       55.90       49.19      2.78 o
   5   3   6       20.71       21.08      2.83 o
   6   3   6       11.54        9.29      3.10 o
   7   3   6       35.58       32.93      5.42 o
   8   3   6       16.65       18.11      4.52 o
   9   3   6        1.16        1.78      3.54 o
  10   3   6       20.17       19.56      4.91 o
 -11   4   6        0.06       -3.29      4.23 o
 -10   4   6        5.71        1.14      3.27 o
  -9   4   6       17.52       24.43      3.66 o
  -8   4   6       28.30       53.48      4.82 o
  -7   4   6      399.78      499.85     11.40 o
  -6   4   6      134.16      145.26      6.92 o
  -5   4   6        0.73       -1.58      1.58 o
  -4   4   6        3.54        2.07      1.50 o
  -3   4   6        2.21        3.30      1.48 o
  -2   4   6      580.43      742.08      9.06 o
  -1   4   6      532.84      594.97      6.93 o
   0   4   6       14.88       18.40      1.32 o
   1   4   6        6.12        4.81      0.93 o
   2   4   6      109.89      137.47      3.16 o
   3   4   6       43.35       44.13      1.97 o
   4   4   6        2.80        1.97      1.42 o
   5   4   6       34.15       33.75      2.62 o
   6   4   6        2.07       -0.97      2.35 o
   7   4   6       19.60       19.39      3.96 o
   8   4   6        3.11       -3.03      3.03 o
   9   4   6       18.05       22.59      4.66 o
  10   4   6       11.32       10.94      4.64 o
 -11   5   6        0.35        0.51      5.38 o
 -10   5   6       13.12       12.04      4.22 o
  -9   5   6        0.00        5.91      3.03 o
  -8   5   6      631.19      923.60     16.49 o
  -7   5   6       10.84        5.90      2.81 o
  -6   5   6        7.28        1.60      2.04 o
  -5   5   6        2.03        0.41      1.73 o
  -4   5   6        5.65        7.98      1.76 o
  -3   5   6       44.55       45.22      2.66 o
  -2   5   6      124.58      166.15      4.21 o
  -1   5   6      207.76      222.04      4.51 o
   0   5   6       40.17       24.51      1.64 o
   1   5   6      108.34      107.45      2.80 o
   2   5   6      121.43      112.04      3.24 o
   3   5   6      183.09      198.39      3.92 o
   4   5   6      185.77      219.51      4.99 o
   5   5   6      194.44      234.46      6.55 o
   6   5   6       39.54       32.90      2.96 o
   7   5   6        2.12       -2.67      3.01 o
   8   5   6        0.58       -2.92      2.92 o
   9   5   6       39.96       52.90      6.85 o
  10   5   6       37.22       42.28      9.54 o
 -10   6   6       45.92       71.62      5.63 o
  -9   6   6       17.76       32.79      4.82 o
  -8   6   6       86.08      101.39      6.75 o
  -7   6   6        5.53       -0.13      2.58 o
  -6   6   6        0.12       -1.76      1.76 o
  -5   6   6       59.73       59.31      3.54 o
  -4   6   6       21.34       16.41      1.97 o
  -3   6   6       21.22       18.81      1.78 o
  -2   6   6       75.22       61.26      3.26 o
  -1   6   6      238.12      233.84      5.43 o
   0   6   6        5.73        8.74      1.11 o
   1   6   6      176.75      151.83      4.07 o
   2   6   6        4.45        2.38      1.38 o
   3   6   6      507.20      583.71      7.36 o
   4   6   6       22.66       17.61      2.34 o
   5   6   6       23.75       19.92      2.58 o
   6   6   6        0.10       -1.95      1.95 o
   7   6   6        0.05       -2.06      2.27 o
   8   6   6        2.83        1.34      4.05 o
   9   6   6        1.64        7.35      4.11 o
  10   6   6        0.24        8.78      4.98 o
 -10   7   6       11.11       16.74      6.29 o
  -9   7   6       21.17       27.13      6.07 o
  -8   7   6       13.09        6.45      4.22 o
  -7   7   6       40.01       35.23      4.30 o
  -6   7   6       70.72       53.46      4.20 o
  -5   7   6       15.47       13.05      2.25 o
  -4   7   6       26.44       21.24      2.11 o
  -3   7   6        0.64       -2.06      2.06 o
  -2   7   6       11.46       13.06      1.87 o
  -1   7   6       58.83       57.95      2.51 o
   0   7   6      234.84      289.01      6.30 o
   1   7   6       15.00       16.01      1.71 o
   2   7   6      337.31      353.74      6.75 o
   3   7   6      624.48      730.55      9.84 o
   4   7   6        4.22        1.57      2.08 o
   5   7   6        0.22       -2.13      2.13 o
   6   7   6        1.33       -2.31      2.31 o
   7   7   6        4.44        3.80      2.97 o
   8   7   6       32.96       31.87      6.06 o
   9   7   6       21.58       29.80      5.83 o
  10   7   6        3.17        2.50      5.76 o
 -10   8   6      100.57      151.94     10.22 o
  -9   8   6       34.68       48.75      7.44 o
  -8   8   6        0.54       -3.34      3.61 o
  -7   8   6        4.87       -3.46      3.46 o
  -6   8   6       13.25        6.09      2.91 o
  -5   8   6        0.05       -2.20      2.20 o
  -4   8   6       11.46        8.22      2.80 o
  -3   8   6      109.28      133.46      5.57 o
  -2   8   6       17.73       19.28      2.38 o
  -1   8   6      103.75      112.83      4.81 o
   0   8   6        1.11        0.50      1.88 o
   1   8   6      157.62      172.24      5.17 o
   2   8   6       54.33       58.54      5.35 o
   3   8   6       24.13       21.96      2.82 o
   4   8   6        5.65       -1.30      2.15 o
   5   8   6        0.48       -2.60      2.60 o
   6   8   6        0.87        0.14      2.41 o
   7   8   6      153.50      161.25     17.93 o
   8   8   6        1.27        0.75      3.88 o
   9   8   6        2.03        3.33      4.53 o
  -9   9   6        6.64        1.04      4.27 o
  -8   9   6       14.58       14.51      4.15 o
  -7   9   6        6.24       -0.44      4.74 o
  -6   9   6      121.54      134.54      9.06 o
  -5   9   6       60.63       46.58      3.90 o
  -4   9   6       14.30       15.19      2.92 o
  -3   9   6        1.78       -0.20      2.08 o
  -2   9   6       23.43       19.97      2.56 o
  -1   9   6       97.15       90.27      4.98 o
   0   9   6       11.12       13.01      2.35 o
   1   9   6        5.32        7.96      2.31 o
   2   9   6      334.40      407.01      9.42 o
   3   9   6       36.04       21.45      2.94 o
   4   9   6        0.79       -2.14      2.14 o
   5   9   6       12.85        7.70      3.10 o
   6   9   6        2.83        0.54      3.63 o
   7   9   6        0.65        9.91      3.61 o
   8   9   6        5.57        2.47      5.42 o
   9   9   6        0.33        7.38      5.56 o
  -9  10   6        2.80       -3.40      4.14 o
  -8  10   6        0.00       -3.78      3.78 o
  -7  10   6        1.77       -3.87      3.87 o
  -6  10   6        0.28       -2.83      2.83 o
  -5  10   6        7.96       -2.32      2.65 o
  -4  10   6       77.67       67.25      4.42 o
  -3  10   6       17.13       13.59      2.65 o
  -2  10   6        0.14       -2.07      2.07 o
  -1  10   6        8.64        8.70      2.62 o
   0  10   6      686.17      826.64     12.45 o
   1  10   6      274.44      329.91      8.93 o
   2  10   6      321.02      383.68      9.45 o
   3  10   6        0.94       -2.17      2.17 o
   4  10   6        0.27       -1.95      1.95 o
   5  10   6        1.59       -2.77      2.77 o
   6  10   6        4.49        5.06      4.24 o
   7  10   6       24.68       16.15      4.97 o
   8  10   6       39.76       44.49      6.89 o
  -9  11   6        3.90       43.94     19.70 o
  -8  11   6        3.32       -3.95      4.17 o
  -7  11   6        0.28       -3.99      3.99 o
  -6  11   6        0.43        0.99      2.93 o
  -5  11   6       67.67       61.45      5.96 o
  -4  11   6        0.32       -2.60      2.60 o
  -3  11   6       37.63       32.63      3.44 o
  -2  11   6        2.83        0.64      2.35 o
  -1  11   6      443.93      562.23     11.14 o
   0  11   6      113.25      138.92      8.99 o
   1  11   6        1.20       -2.63      2.63 o
   2  11   6      208.33      241.61      8.35 o
   3  11   6      101.30      107.24      7.10 o
   4  11   6       28.06       21.26      3.19 o
   5  11   6       32.75       27.60      4.33 o
   6  11   6        0.07       -2.05      5.38 o
   7  11   6        0.14       -2.62      5.90 o
   8  11   6       79.51      134.46     21.38 o
  -8  12   6       20.92       36.02      6.10 o
  -7  12   6        1.83       -2.82      4.67 o
  -6  12   6       13.69       13.17      4.75 o
  -5  12   6        2.16       -0.19      2.66 o
  -4  12   6        0.14       -2.47      2.47 o
  -3  12   6      174.79      239.48      8.69 o
  -2  12   6       46.91       58.21      5.98 o
  -1  12   6      198.87      309.94      9.53 o
   0  12   6       45.63       39.83      4.86 o
   1  12   6        0.95       -2.36      2.36 o
   2  12   6        0.00       -2.22      2.22 o
   3  12   6       44.07       43.95      4.44 o
   4  12   6        9.01        1.06      3.13 o
   5  12   6        4.99        0.17      2.94 o
   6  12   6        0.13       -4.90      5.84 o
   7  12   6        9.41        5.92      5.48 o
  -7  13   6       29.34       40.50      6.13 o
  -6  13   6        2.49       -3.50      3.50 o
  -5  13   6       14.52       16.16      3.89 o
  -4  13   6       37.13       40.67      4.38 o
  -3  13   6        0.14        2.90      3.00 o
  -2  13   6       94.29      119.04      9.38 o
  -1  13   6        0.01       -0.79      3.04 o
   0  13   6       10.07        6.80      3.00 o
   1  13   6       11.77        7.30      3.30 o
   2  13   6        0.73       -2.54      2.54 o
   3  13   6       12.37        8.47      3.64 o
   4  13   6       19.46       15.69      4.01 o
   5  13   6       20.11       13.58      3.92 o
   6  13   6        0.00       -5.01      5.01 o
   7  13   6        0.86        1.22      4.98 o
  -7  14   6        0.88        5.87      6.00 o
  -6  14   6        4.40        3.70      3.90 o
  -5  14   6        3.78        0.21      3.71 o
  -4  14   6        0.28        1.85      3.94 o
  -3  14   6       16.48       19.66      4.27 o
  -2  14   6       29.93       27.82      4.69 o
  -1  14   6       10.77       10.37      3.63 o
   0  14   6        0.50       -2.79      2.79 o
   1  14   6        7.16        5.35      3.08 o
   2  14   6        0.76       -1.72      2.99 o
   3  14   6       11.02        8.04      2.99 o
   4  14   6        4.48       -0.06      3.45 o
   5  14   6        4.38       -1.52      3.37 o
   6  14   6        0.51        4.45      5.59 o
  -6  15   6        0.64       -0.37      4.88 o
  -5  15   6        8.55        6.03      4.17 o
  -4  15   6        3.24        1.33      3.99 o
  -3  15   6       60.50       69.65      6.95 o
  -2  15   6        8.80       12.31      4.03 o
  -1  15   6       18.82       19.53      4.19 o
   0  15   6        9.16        7.84      3.73 o
   1  15   6        9.77       11.25      4.41 o
   2  15   6       14.15       10.50      3.96 o
   3  15   6        7.67        5.13      3.82 o
   4  15   6       17.34       15.21      5.02 o
   5  15   6        1.16       -4.44      4.44 o
  -4  16   6       15.92       15.72      4.35 o
  -3  16   6       19.70       26.48      5.09 o
  -2  16   6        8.57       10.16      3.87 o
  -1  16   6       38.31       49.18      6.43 o
   0  16   6      103.96      125.26     12.02 o
   1  16   6        0.30       -1.54      3.51 o
   2  16   6        2.76        2.90      3.96 o
   3  16   6        0.76       -2.88      4.06 o
   4  16   6        1.04       -4.06      4.06 o
  -3  17   6        9.10       24.75      8.93 o
  -2  17   6        1.60       -3.53      3.53 o
  -1  17   6        1.18       -0.76      4.25 o
   0  17   6       21.83       31.69      5.89 o
   1  17   6       77.58      110.29     11.29 o
   2  17   6        0.41       -5.56      7.04 o
 -11   0   7        0.19       -2.48      6.60 o
  -9   0   7       18.57       16.79      5.31 o
  -7   0   7        0.85       -3.08      3.08 o
  -5   0   7       91.94      103.50      6.00 o
  -3   0   7      693.21      705.19     11.65 o
  -1   0   7        1.66       -1.91      1.91 o
   1   0   7      567.35      695.59     10.04 o
   3   0   7       10.41       10.03      2.56 o
   5   0   7      101.71      113.09      8.70 o
   7   0   7       21.55       12.73      5.29 o
   9   0   7        0.20       -4.31      6.48 o
 -11   1   7        2.36        1.44      4.27 o
 -10   1   7        0.17       -3.47      3.47 o
  -9   1   7        7.67        5.89      3.43 o
  -8   1   7       10.65        7.06      2.97 o
  -7   1   7      180.34      237.57      7.32 o
  -6   1   7       33.84       35.31      3.11 o
  -5   1   7        1.80        6.95      2.27 o
  -4   1   7       33.74       29.45      2.29 o
  -3   1   7        5.32        6.24      1.54 o
  -2   1   7       11.95       10.06      1.88 o
  -1   1   7       24.76       20.72      1.77 o
   0   1   7       27.03       22.75      1.69 o
   1   1   7      104.57      123.24      3.98 o
   2   1   7      119.68      150.76      3.88 o
   3   1   7        6.04        5.15      1.60 o
   4   1   7       63.55       65.95      3.43 o
   5   1   7       20.28       19.47      2.78 o
   6   1   7        6.66        2.71      3.12 o
   7   1   7       14.24       19.03      3.91 o
   8   1   7        1.50       -2.66      3.80 o
   9   1   7        0.60       -3.44      4.73 o
  10   1   7        2.42        1.74      4.08 o
 -11   2   7        0.69        8.18     10.70 o
 -10   2   7        2.53        1.15      4.58 o
  -9   2   7        0.10       -1.21      2.81 o
  -8   2   7       49.39       60.45      4.57 o
  -7   2   7        1.79        1.62      2.44 o
  -6   2   7     1997.42     2481.08     22.68 o
  -5   2   7     1218.15     1452.01     15.26 o
  -4   2   7      394.49      431.35      6.85 o
  -3   2   7        0.02       -0.64      1.39 o
  -2   2   7       68.20       75.27      4.25 o
  -1   2   7       87.50       95.25      2.93 o
   0   2   7     1091.57     1339.90     12.82 o
   1   2   7       67.38       70.01      3.48 o
   2   2   7     1245.02     1371.99     12.60 o
   3   2   7       52.06       53.05      2.63 o
   4   2   7        0.63       -0.26      2.15 o
   5   2   7        2.97        2.43      2.70 o
   6   2   7       11.43        8.56      3.30 o
   7   2   7        6.74        0.83      3.81 o
   8   2   7        0.92       -4.19      4.19 o
   9   2   7        1.24       -3.49      3.79 o
  10   2   7        0.93       -2.31      4.08 o
 -10   3   7        8.78        4.69      3.69 o
  -9   3   7       31.00       34.75      4.99 o
  -8   3   7      139.83      194.86     10.28 o
  -7   3   7        2.49        9.02      2.77 o
  -6   3   7       72.28       76.96      4.54 o
  -5   3   7      148.21      180.56      6.89 o
  -4   3   7       62.32       57.21      3.69 o
  -3   3   7       51.59       61.33      3.24 o
  -2   3   7       35.96       25.33      1.96 o
  -1   3   7        5.75        7.28      1.54 o
   0   3   7      283.83      313.72      5.44 o
   1   3   7        0.47        0.06      1.22 o
   2   3   7       73.59       71.99      2.86 o
   3   3   7        0.27        1.46      1.43 o
   4   3   7      240.42      281.76      6.88 o
   5   3   7        3.01       -0.97      2.83 o
   6   3   7        0.15       -2.84      2.84 o
   7   3   7       10.62        7.17      4.94 o
   8   3   7        3.41        0.20      3.94 o
   9   3   7       10.84        9.28      4.60 o
  10   3   7        0.52        1.87      4.63 o
 -10   4   7        0.67       -4.23      4.24 o
  -9   4   7       16.51       14.44      3.78 o
  -8   4   7       66.58       64.11      4.86 o
  -7   4   7        0.03        1.81      2.68 o
  -6   4   7       82.92       76.29      4.82 o
  -5   4   7       28.53       20.44      2.71 o
  -4   4   7        5.31        6.12      2.05 o
  -3   4   7       81.75       83.16      3.70 o
  -2   4   7       97.71      109.27      4.24 o
  -1   4   7      266.61      325.27      4.84 o
   0   4   7       44.32       42.54      3.19 o
   1   4   7       36.78       32.77      1.68 o
   2   4   7        2.88        1.92      1.16 o
   3   4   7        8.51        4.75      1.24 o
   4   4   7      201.55      242.18      6.78 o
   5   4   7      371.77      459.84      9.68 o
   6   4   7       14.36        9.55      3.47 o
   7   4   7        0.13       -3.49      3.49 o
   8   4   7        0.96       -1.57      3.77 o
   9   4   7       35.87       29.79      6.23 o
  10   4   7        0.01       11.76      5.66 o
 -10   5   7        1.26       -3.91      4.35 o
  -9   5   7        0.03       -4.23      4.23 o
  -8   5   7      275.19      409.90     12.41 o
  -7   5   7      304.58      425.68     11.02 o
  -6   5   7        7.57        2.86      2.23 o
  -5   5   7       28.56       24.02      2.71 o
  -4   5   7       74.70       77.50      4.86 o
  -3   5   7      451.94      486.78      8.45 o
  -2   5   7       10.71       10.28      1.74 o
  -1   5   7       19.83       18.38      1.55 o
   0   5   7        6.33        4.10      1.36 o
   1   5   7      155.60      177.05      3.86 o
   2   5   7      209.30      237.21      4.85 o
   3   5   7       22.51       17.05      1.84 o
   4   5   7       34.23       41.20      2.95 o
   5   5   7       12.41       12.78      3.01 o
   6   5   7        7.72        1.76      3.07 o
   7   5   7        0.00       -3.30      3.30 o
   8   5   7        3.92        2.64      4.42 o
   9   5   7       45.16       68.18      9.60 o
  10   5   7       21.14        3.00     15.60 o
 -10   6   7        7.63        4.62      4.32 o
  -9   6   7       42.00       58.78      6.22 o
  -8   6   7       28.25       35.75      5.28 o
  -7   6   7       15.74       17.59      4.08 o
  -6   6   7       28.65       18.54      3.46 o
  -5   6   7       16.57       12.44      2.39 o
  -4   6   7        9.27        5.79      1.91 o
  -3   6   7        1.78        1.71      1.63 o
  -2   6   7        0.69       -1.54      1.97 o
  -1   6   7        0.02       -1.55      1.55 o
   0   6   7        0.29       -1.11      1.11 o
   1   6   7      191.57      226.69      5.84 o
   2   6   7      159.12      203.12      5.10 o
   3   6   7       66.00       83.08      4.63 o
   4   6   7       66.31       61.25      3.69 o
   5   6   7       23.54       23.35      2.92 o
   6   6   7       11.10        7.42      3.51 o
   7   6   7        0.24       -3.58      3.58 o
   8   6   7       16.66       15.56      5.15 o
   9   6   7        0.05        4.15      4.72 o
 -10   7   7        1.18       -3.18      4.20 o
  -9   7   7        0.13        2.47      4.28 o
  -8   7   7        0.11       -2.57      3.91 o
  -7   7   7        1.01       -3.89      3.89 o
  -6   7   7       36.21       18.99      3.81 o
  -5   7   7       24.62       13.67      3.22 o
  -4   7   7        8.73        3.40      2.70 o
  -3   7   7        6.89       -0.05      2.55 o
  -2   7   7       73.13       66.78      3.67 o
  -1   7   7       16.70        9.89      2.21 o
   0   7   7      126.04      160.99      5.53 o
   1   7   7       52.09       47.73      3.38 o
   2   7   7      234.95      269.11      7.44 o
   3   7   7      574.34      664.79     11.66 o
   4   7   7       66.40       60.93      4.71 o
   5   7   7        2.21       -2.41      2.41 o
   6   7   7        3.41       -1.66      3.29 o
   7   7   7        3.32       -3.89      3.89 o
   8   7   7        0.23        1.31      5.23 o
   9   7   7        0.25        0.48      5.13 o
  -9   8   7        2.54       -4.53      4.53 o
  -8   8   7       11.64        2.27      4.31 o
  -7   8   7        0.86       -3.45      3.45 o
  -6   8   7        1.97       -3.07      3.07 o
  -5   8   7       76.30       62.78      4.46 o
  -4   8   7        0.15       -2.49      2.49 o
  -3   8   7        4.12       -1.63      1.91 o
  -2   8   7       54.03       52.29      3.41 o
  -1   8   7      112.66      103.36      6.60 o
   0   8   7      112.08      120.35      5.88 o
   1   8   7      444.42      544.52      9.62 o
   2   8   7      200.40      229.77      7.63 o
   3   8   7        5.12        1.59      2.39 o
   4   8   7        9.98        2.98      2.53 o
   5   8   7       42.71       39.74      4.60 o
   6   8   7        3.54       -3.50      4.58 o
   7   8   7        0.30       -0.03      3.47 o
   8   8   7        2.11        2.44      4.27 o
   9   8   7        1.27        3.79      4.90 o
  -9   9   7        1.77       -3.92      4.84 o
  -8   9   7        0.01       -3.85      3.85 o
  -7   9   7        9.12       -2.16      3.80 o
  -6   9   7        1.82       -2.83      2.83 o
  -5   9   7       26.60       18.78      3.56 o
  -4   9   7       16.52        9.72      2.90 o
  -3   9   7       19.93       13.67      2.69 o
  -2   9   7       31.47       29.24      2.95 o
  -1   9   7      140.38      161.48      7.65 o
   0   9   7      103.81      133.64      5.32 o
   1   9   7      858.22     1080.86     15.03 o
   2   9   7      100.40       90.75      5.24 o
   3   9   7        0.53       -1.99      1.99 o
   4   9   7        0.01       -2.21      2.21 o
   5   9   7       16.47       16.54      4.05 o
   6   9   7       12.84        6.63      4.56 o
   7   9   7       36.70       26.10      4.77 o
   8   9   7        7.11       -3.63      7.02 o
  -8  10   7        8.85        3.63      4.68 o
  -7  10   7       13.43       12.57      4.59 o
  -6  10   7       26.76       25.85      4.10 o
  -5  10   7      143.36      167.98     14.50 o
  -4  10   7      151.58      202.31      8.22 o
  -3  10   7       27.86       25.82      3.23 o
  -2  10   7       21.23       17.14      3.07 o
  -1  10   7       58.76       53.60      5.34 o
   0  10   7      325.66      421.40      9.62 o
   1  10   7       48.32       43.18      3.89 o
   2  10   7       29.01       25.52      3.33 o
   3  10   7        0.14       -2.32      2.32 o
   4  10   7        9.04        1.26      3.05 o
   5  10   7        0.14       -3.70      3.70 o
   6  10   7        4.99        0.90      4.14 o
   7  10   7        0.23        6.92      5.29 o
   8  10   7        9.44        8.76      8.16 o
  -8  11   7        4.40        1.29      4.90 o
  -7  11   7        5.60        1.02      4.68 o
  -6  11   7       51.41       64.03      6.94 o
  -5  11   7        9.71        9.36      3.28 o
  -4  11   7        1.13       -2.99      2.99 o
  -3  11   7       24.04       19.62      3.61 o
  -2  11   7        1.87        1.18      2.75 o
  -1  11   7       35.84       41.72      4.14 o
   0  11   7      189.07      243.98      9.09 o
   1  11   7        8.27        0.80      2.88 o
   2  11   7       22.93       10.92      3.09 o
   3  11   7       34.85       28.72      3.99 o
   4  11   7        0.01       -2.66      2.66 o
   5  11   7        0.12       -2.25      3.29 o
   6  11   7        3.40       -0.21      4.08 o
   7  11   7        1.58        2.31      5.41 o
  -7  12   7       25.17       24.35      6.77 o
  -6  12   7        0.00       -0.31      3.67 o
  -5  12   7        4.11        3.47      3.43 o
  -4  12   7       38.48       35.40      4.27 o
  -3  12   7        0.05       -0.58      3.17 o
  -2  12   7       18.12       27.09      4.93 o
  -1  12   7      178.26      245.17      9.05 o
   0  12   7        0.48       -0.86      2.88 o
   1  12   7        0.26       -2.55      2.55 o
   2  12   7       12.41       10.03      3.40 o
   3  12   7        8.73        4.09      2.98 o
   4  12   7       15.46       16.53      4.61 o
   5  12   7        2.81       -2.44      3.85 o
   6  12   7       11.99        2.07      6.51 o
   7  12   7        0.35        0.33      5.84 o
  -7  13   7        0.14       -0.22      3.95 o
  -6  13   7        0.45       -3.44      3.44 o
  -5  13   7        0.00       -2.61      2.61 o
  -4  13   7        0.12       -2.77      2.77 o
  -3  13   7       71.14       83.01      7.16 o
  -2  13   7        0.00       -1.60      3.54 o
  -1  13   7       18.91       21.61      3.83 o
   0  13   7        5.23        2.70      3.18 o
   1  13   7        0.11       -2.45      2.45 o
   2  13   7        5.11       -0.88      3.01 o
   3  13   7        0.41       -2.52      2.72 o
   4  13   7       69.38       68.66      9.98 o
   5  13   7        0.48       -4.64      4.64 o
   6  13   7        0.27       -6.92      6.93 o
  -6  14   7        3.63        3.68      4.75 o
  -5  14   7        1.19       -0.67      3.82 o
  -4  14   7        0.38       -2.50      3.63 o
  -3  14   7       18.63       11.73      3.95 o
  -2  14   7       15.31       13.64      4.20 o
  -1  14   7       31.69       34.96      4.84 o
   0  14   7        1.08       -2.61      3.84 o
   1  14   7        1.52       -2.95      2.95 o
   2  14   7        8.40       -0.57      3.22 o
   3  14   7        0.10       -4.84      4.86 o
   4  14   7       15.73        7.77      5.88 o
   5  14   7        3.38       -4.50      4.50 o
  -5  15   7        2.03       -3.39      3.44 o
  -4  15   7        5.61        6.34      4.68 o
  -3  15   7        2.53       -2.97      3.68 o
  -2  15   7        1.40       -2.69      4.02 o
  -1  15   7        5.13        0.41      3.70 o
   0  15   7        8.65       10.50      4.41 o
   1  15   7        0.02       -3.21      3.21 o
   2  15   7        0.01       -0.63      4.01 o
   3  15   7        0.00       -4.37      4.37 o
   4  15   7        1.53       -4.37      4.37 o
  -3  16   7        1.02       -2.81      4.23 o
  -2  16   7        0.06       -1.45      3.83 o
  -1  16   7       19.20       22.19      4.80 o
   0  16   7        8.15        2.44      3.98 o
   1  16   7        3.70       -2.27      3.47 o
   2  16   7        4.96        4.20      4.30 o
   3  16   7       11.29       10.55      7.08 o
 -10   0   8        1.33       -3.30      6.78 o
  -8   0   8       18.31       18.11      4.64 o
  -6   0   8      431.36      560.32     13.17 o
  -4   0   8      927.54     1092.32     16.79 o
  -2   0   8       22.97       18.19      3.50 o
   0   0   8       75.37       78.06      4.46 o
   2   0   8      442.46      552.18     12.29 o
   4   0   8        2.27       -0.63      3.21 o
   6   0   8       38.05       47.71      8.45 o
   8   0   8        4.84        3.51      6.09 o
 -10   1   8        5.23        1.96      4.18 o
  -9   1   8        7.65        9.30      3.58 o
  -8   1   8        2.02        0.49      3.01 o
  -7   1   8        2.26       -1.44      2.53 o
  -6   1   8      147.36      216.61      6.84 o
  -5   1   8      410.85      521.53      8.53 o
  -4   1   8     2341.20     2766.28     23.99 o
  -3   1   8       48.13       35.60      2.93 o
  -2   1   8        1.41       -0.89      1.84 o
  -1   1   8        0.28       -1.42      1.42 o
   0   1   8        2.12        0.46      1.11 o
   1   1   8       29.82       30.15      2.13 o
   2   1   8      263.15      305.68      5.15 o
   3   1   8        5.37        5.73      1.87 o
   4   1   8       27.52       26.85      2.94 o
   5   1   8       16.93       15.80      3.10 o
   6   1   8        0.04       -3.38      3.38 o
   7   1   8       92.95      118.24     11.60 o
   8   1   8        4.95        6.52      4.95 o
   9   1   8        0.21       -5.15      5.15 o
 -10   2   8        0.43       -3.78      3.78 o
  -9   2   8        0.19       -0.32      3.99 o
  -8   2   8        5.69        1.68      3.30 o
  -7   2   8       38.60       37.06      3.54 o
  -6   2   8      293.27      393.10      8.34 o
  -5   2   8       60.85       62.26      3.86 o
  -4   2   8      171.12      217.32      6.41 o
  -3   2   8      375.47      424.63      6.76 o
  -2   2   8      367.02      409.02      7.26 o
  -1   2   8        1.59        1.32      1.67 o
   0   2   8        0.16       -0.55      0.77 o
   1   2   8       61.27       59.96      2.83 o
   2   2   8      163.72      192.12      4.62 o
   3   2   8       71.48       73.67      3.30 o
   4   2   8      284.46      329.87      7.79 o
   5   2   8       52.34       54.89      4.30 o
   6   2   8       13.53        6.33      3.64 o
   7   2   8        0.47       -3.57      3.76 o
   8   2   8        3.73       -2.33      4.23 o
   9   2   8       12.10       11.33      5.80 o
 -10   3   8        0.26       -5.60      5.60 o
  -9   3   8        0.53        0.32      4.17 o
  -8   3   8        8.41        9.93      3.49 o
  -7   3   8      157.00      216.80     10.54 o
  -6   3   8      141.71      159.48      8.11 o
  -5   3   8       19.03       20.12      2.72 o
  -4   3   8       32.12       29.86      3.02 o
  -3   3   8       13.13       11.35      1.86 o
  -2   3   8        5.47        8.22      1.80 o
  -1   3   8      169.69      182.56      4.60 o
   0   3   8        3.65        4.24      1.17 o
   1   3   8        3.78        2.25      1.41 o
   2   3   8        0.08        1.80      1.43 o
   3   3   8      242.98      313.77      6.05 o
   4   3   8       40.54       50.34      3.82 o
   5   3   8        9.41       15.45      3.72 o
   6   3   8       22.00       24.11      4.21 o
   7   3   8       12.83       10.67      4.21 o
   8   3   8        0.95       -4.54      5.23 o
   9   3   8        1.68       -4.12      4.70 o
 -10   4   8        3.94       -3.31      5.56 o
  -9   4   8        6.38       10.89      4.61 o
  -8   4   8        4.16       -2.83      3.61 o
  -7   4   8        7.91       10.37      3.45 o
  -6   4   8        3.29       -1.17      2.15 o
  -5   4   8       48.35       44.26      3.26 o
  -4   4   8       76.65       93.72      5.67 o
  -3   4   8      320.89      362.08      7.58 o
  -2   4   8      367.20      435.27      8.01 o
  -1   4   8       28.72       25.36      2.12 o
   0   4   8       38.50       38.92      2.47 o
   1   4   8        7.86        6.46      1.59 o
   2   4   8        9.45        9.20      1.76 o
   3   4   8        1.99        1.45      1.94 o
   4   4   8        2.72        9.86      3.12 o
   5   4   8      283.81      382.65     10.20 o
   6   4   8       70.65       72.89      5.48 o
   7   4   8        0.20       -2.56      3.94 o
   8   4   8        0.77       -4.45      4.45 o
   9   4   8        0.23       -3.54      4.52 o
 -10   5   8        1.10       -3.20      5.08 o
  -9   5   8        1.20       -2.13      4.65 o
  -8   5   8        9.36        8.12      4.32 o
  -7   5   8       27.80       31.03      5.08 o
  -6   5   8        5.03        0.02      2.65 o
  -5   5   8       27.96       18.57      3.40 o
  -4   5   8      134.68      146.24      7.36 o
  -3   5   8      426.74      523.45      9.35 o
  -2   5   8       51.94       39.52      3.12 o
  -1   5   8        7.85        4.36      1.85 o
   0   5   8       46.23       43.09      2.64 o
   1   5   8      178.66      189.71      5.08 o
   2   5   8       28.41       24.58      2.32 o
   3   5   8      560.13      675.32     12.67 o
   4   5   8      717.79      892.53     14.58 o
   5   5   8       16.38       24.35      3.85 o
   6   5   8        1.23       -3.12      3.12 o
   7   5   8        0.96       -3.22      3.22 o
   8   5   8        3.22       -3.28      5.08 o
   9   5   8        4.51        3.82      7.80 o
  -9   6   8        3.07       -2.31      3.90 o
  -8   6   8       28.25       22.54      4.78 o
  -7   6   8       24.07       22.62      5.22 o
  -6   6   8        1.11       -2.22      2.41 o
  -5   6   8       17.76       10.67      2.90 o
  -4   6   8       57.30       49.33      3.98 o
  -3   6   8       30.85       33.77      3.45 o
  -2   6   8      178.43      226.04      6.97 o
  -1   6   8       27.71       25.18      2.87 o
   0   6   8      212.78      258.55      6.64 o
   1   6   8       79.95       82.82      3.85 o
   2   6   8       70.14       92.48      4.64 o
   3   6   8      445.58      611.48     13.72 o
   4   6   8      113.60      141.63     11.60 o
   5   6   8       52.97       58.65      4.64 o
   6   6   8       14.82       10.90      3.57 o
   7   6   8        5.87       -4.31      4.31 o
   8   6   8        0.62       -1.18      5.41 o
   9   6   8       14.16       17.47      6.57 o
  -9   7   8        4.33       -0.36      4.73 o
  -8   7   8        0.37       -4.23      4.23 o
  -7   7   8       13.69       10.97      4.18 o
  -6   7   8       92.07       81.23      8.45 o
  -5   7   8      141.30      169.66      7.62 o
  -4   7   8       73.26       59.48      5.16 o
  -3   7   8       62.73       55.64      4.03 o
  -2   7   8       80.23       76.02      4.56 o
  -1   7   8      114.92      124.72      6.62 o
   0   7   8       53.25       56.80      4.18 o
   1   7   8      325.42      403.11      8.42 o
   2   7   8      282.56      355.81      9.09 o
   3   7   8        0.04        3.55      2.70 o
   4   7   8       68.75       58.12      5.22 o
   5   7   8        0.44       -3.32      3.35 o
   6   7   8       45.71       32.30      4.49 o
   7   7   8        0.01       -0.13      3.92 o
   8   7   8        4.00        6.40      4.76 o
  -9   8   8        7.03       -0.23      5.72 o
  -8   8   8        4.01        0.11      4.67 o
  -7   8   8        1.19       -3.57      3.57 o
  -6   8   8       17.74        6.33      4.91 o
  -5   8   8       69.71       71.88      5.51 o
  -4   8   8       20.55       14.50      3.10 o
  -3   8   8      147.47      181.62      6.99 o
  -2   8   8        5.83        1.32      2.19 o
  -1   8   8       50.15       40.90      3.66 o
   0   8   8        1.15       -0.02      2.15 o
   1   8   8       80.17       77.55      7.19 o
   2   8   8      336.44      433.96     11.00 o
   3   8   8       45.37       44.16      5.90 o
   4   8   8        6.92        0.22      3.56 o
   5   8   8       28.64       21.90      4.91 o
   6   8   8       50.67       47.29      8.04 o
   7   8   8        7.96        1.78      6.44 o
   8   8   8        7.18        1.28      5.55 o
  -8   9   8        4.48        2.09      6.32 o
  -7   9   8        5.63       -2.23      3.76 o
  -6   9   8        4.14       -3.24      3.24 o
  -5   9   8       42.44       41.20      4.61 o
  -4   9   8        1.45       -0.15      2.74 o
  -3   9   8        5.17        0.89      2.48 o
  -2   9   8        2.08       -2.27      2.27 o
  -1   9   8       67.35       67.54      5.88 o
   0   9   8       13.78       10.89      3.00 o
   1   9   8      291.46      367.22      9.12 o
   2   9   8       23.30       19.34      4.63 o
   3   9   8        1.06       -2.93      2.93 o
   4   9   8        0.58       -3.50      3.50 o
   5   9   8        0.38       -3.53      3.53 o
   6   9   8        0.68       -1.72      4.48 o
   7   9   8        3.99       -4.00      6.86 o
   8   9   8        0.40        4.89      6.83 o
  -8  10   8       14.10       10.17      6.90 o
  -7  10   8        3.94       -3.83      3.83 o
  -6  10   8        5.35       -2.64      3.87 o
  -5  10   8        0.07       -2.61      3.22 o
  -4  10   8       11.71        7.26      3.01 o
  -3  10   8       22.87       18.48      3.08 o
  -2  10   8       21.32       15.88      3.36 o
  -1  10   8       59.50       63.36      4.48 o
   0  10   8       18.55       19.59      3.08 o
   1  10   8       60.25       59.66      5.63 o
   2  10   8       36.55       27.96      3.92 o
   3  10   8        0.18       -2.74      2.74 o
   4  10   8        0.52       -3.10      3.10 o
   5  10   8        5.95       -1.96      4.35 o
   6  10   8        3.71       -1.27      5.50 o
   7  10   8        0.09       -0.92      5.74 o
  -7  11   8        0.34       -4.08      4.08 o
  -6  11   8       27.97       15.12      5.76 o
  -5  11   8       14.22        8.82      3.65 o
  -4  11   8        4.72        0.81      3.17 o
  -3  11   8       47.06       43.90      7.27 o
  -2  11   8       13.80        6.96      3.42 o
  -1  11   8        1.05       -1.80      2.75 o
   0  11   8        8.58        2.99      2.83 o
   1  11   8       10.61        4.94      2.96 o
   2  11   8       17.65       10.90      3.64 o
   3  11   8        0.03       -2.73      2.73 o
   4  11   8        7.11        9.26      4.17 o
   5  11   8        0.38       -3.87      3.87 o
   6  11   8        0.65       -0.28      5.20 o
   7  11   8        0.10        2.84      5.80 o
  -7  12   8        3.34       -3.14      3.70 o
  -6  12   8       49.63       58.16      8.39 o
  -5  12   8        1.91       -1.12      3.16 o
  -4  12   8       22.60       18.99      3.91 o
  -3  12   8        4.76        1.84      3.43 o
  -2  12   8        0.12       -3.39      3.39 o
  -1  12   8       27.02       23.60      3.92 o
   0  12   8        0.67       -2.68      2.68 o
   1  12   8       14.40       15.04      3.48 o
   2  12   8        2.33       -1.64      3.59 o
   3  12   8        9.85        4.54      3.37 o
   4  12   8       12.20       11.32      5.49 o
   5  12   8        0.97       -4.65      5.13 o
   6  12   8        1.89        4.44      5.23 o
  -6  13   8        0.00       -0.27      4.07 o
  -5  13   8        1.39        5.47      3.91 o
  -4  13   8        0.18       -1.19      3.88 o
  -3  13   8       49.37       51.33      5.44 o
  -2  13   8       49.90       62.30      7.28 o
  -1  13   8        7.28        3.17      3.35 o
   0  13   8        6.35        2.34      3.25 o
   1  13   8        1.44       -3.27      3.65 o
   2  13   8        0.62       -3.39      3.39 o
   3  13   8        6.19        1.45      3.74 o
   4  13   8       25.56       26.92      6.31 o
   5  13   8       27.59       25.26     12.01 o
  -5  14   8        0.29       -3.52      3.52 o
  -4  14   8        0.15       -3.87      3.87 o
  -3  14   8        0.85       -3.50      3.50 o
  -2  14   8        5.68        7.05      3.76 o
  -1  14   8        1.02        0.64      3.63 o
   0  14   8       16.05       14.01      4.18 o
   1  14   8        2.33       -2.13      3.67 o
   2  14   8        0.41        0.04      4.00 o
   3  14   8       19.26       21.33      5.66 o
   4  14   8       39.15       67.53      8.45 o
  -3  15   8        5.32        0.17      3.60 o
  -2  15   8       22.83       33.86      5.23 o
  -1  15   8       10.90        4.73      3.85 o
   0  15   8        2.05       -3.58      5.48 o
   1  15   8        2.14        0.57      4.25 o
   2  15   8        0.60       -5.54      5.57 o
   3  15   8        4.88        2.68      6.50 o
   0  16   8        5.29        8.08     18.18 o
  -9   0   9       10.49       13.31      6.34 o
  -7   0   9        1.97       -2.22      4.30 o
  -5   0   9      396.94      507.63     14.21 o
  -3   0   9      253.14      320.81     11.42 o
  -1   0   9        3.05       -1.81      3.35 o
   1   0   9       19.15       17.87      3.50 o
   3   0   9        2.39        3.85      2.67 o
   5   0   9      108.99      129.78     13.28 o
   7   0   9       93.34      175.72     23.56 o
   9   0   9       33.92       73.19     15.52 o
  -9   1   9       29.79       45.76      8.30 o
  -8   1   9        0.09       -2.97      2.97 o
  -7   1   9        4.69        1.50      2.88 o
  -6   1   9       30.06       23.72      3.63 o
  -5   1   9      106.75      109.47      9.11 o
  -4   1   9      538.74      671.66     11.35 o
  -3   1   9      403.21      503.86      9.53 o
  -2   1   9       11.98        3.67      2.29 o
  -1   1   9       49.84       43.48      3.32 o
   0   1   9        4.41        1.46      1.24 o
   1   1   9        4.09       -1.73      1.89 o
   2   1   9       90.28       82.96      4.86 o
   3   1   9        0.12       -1.93      1.93 o
   4   1   9        3.96        2.39      2.49 o
   5   1   9        2.78        1.02      3.09 o
   6   1   9      120.63      147.05     12.62 o
   7   1   9      115.83      172.45     16.68 o
   8   1   9        1.78       11.40      5.18 o
   9   1   9        6.60        9.50      6.64 o
  -9   2   9        0.13       -4.11      4.11 o
  -8   2   9        3.17        2.22      3.60 o
  -7   2   9        7.03        4.70      3.08 o
  -6   2   9       22.89       11.17      3.55 o
  -5   2   9       24.65       12.53      3.28 o
  -4   2   9        0.26       -2.30      2.30 o
  -3   2   9       49.30       48.92      3.32 o
  -2   2   9      164.37      188.42      5.89 o
  -1   2   9       52.73       56.82      4.42 o
   0   2   9       47.32       58.46      3.24 o
   1   2   9        4.21        1.13      2.21 o
   2   2   9      159.20      197.03      5.16 o
   3   2   9      127.89      155.13      4.95 o
   4   2   9       47.39       43.64      3.77 o
   5   2   9       73.76       87.36      6.73 o
   6   2   9      117.46      166.85     16.22 o
   7   2   9       66.79       92.18      9.57 o
   8   2   9        0.07        3.84      4.88 o
   9   2   9       21.06       18.79      7.16 o
  -9   3   9       17.90       16.77      8.23 o
  -8   3   9        0.41       -4.16      4.16 o
  -7   3   9       33.32       37.40      5.13 o
  -6   3   9       99.02      102.25      8.68 o
  -5   3   9       43.21       37.47      3.64 o
  -4   3   9       21.46       17.34      3.32 o
  -3   3   9        5.69        7.03      2.46 o
  -2   3   9       82.68      102.13      4.58 o
  -1   3   9       16.28       10.74      2.61 o
   0   3   9      165.73      208.51      5.43 o
   1   3   9        0.03       -2.20      2.20 o
   2   3   9       30.18       28.81      2.95 o
   3   3   9       27.37       29.06      3.55 o
   4   3   9        9.35       12.20      2.98 o
   5   3   9      324.34      455.67     14.07 o
   6   3   9        7.57        8.95      3.91 o
   7   3   9       25.49       32.25      4.89 o
   8   3   9        9.62       -1.05      5.16 o
   9   3   9        0.20       -8.63      8.63 o
  -9   4   9       13.06       15.47      6.90 o
  -8   4   9        0.91       -4.33      4.33 o
  -7   4   9        3.22        1.71      3.46 o
  -6   4   9        6.77       -0.51      3.29 o
  -5   4   9        1.29       -3.00      3.00 o
  -4   4   9      255.83      303.78      9.08 o
  -3   4   9      126.88      145.95      7.70 o
  -2   4   9     1328.30     1626.03     17.27 o
  -1   4   9       31.27       33.25      2.92 o
   0   4   9       62.61       67.21      3.49 o
   1   4   9        5.57        4.73      2.48 o
   2   4   9      101.63      118.26      7.02 o
   3   4   9       92.45       92.12      6.20 o
   4   4   9      537.20      725.47     15.46 o
   5   4   9        0.64       12.38      3.70 o
   6   4   9       81.88       94.36     10.66 o
   7   4   9        0.11       -4.48      4.48 o
   8   4   9        2.49       -4.59      4.59 o
  -9   5   9        1.99       -0.32      5.64 o
  -8   5   9        0.56       -4.62      5.92 o
  -7   5   9       35.80       43.40      5.89 o
  -6   5   9        6.01        3.55      3.27 o
  -5   5   9       89.53       87.04      6.28 o
  -4   5   9        1.78       -1.61      2.85 o
  -3   5   9       39.95       33.04      3.90 o
  -2   5   9       11.89       24.57      3.49 o
  -1   5   9      338.78      384.24      8.40 o
   0   5   9      130.14      163.94      5.55 o
   1   5   9       24.06       22.39      2.54 o
   2   5   9        0.80       -2.43      2.43 o
   3   5   9        2.95        6.86      3.73 o
   4   5   9       92.55      106.81      8.96 o
   5   5   9       52.14       51.75      5.75 o
   6   5   9       27.38       27.85      6.59 o
   7   5   9        0.16       -4.74      4.74 o
   8   5   9        0.67       -3.23      6.26 o
  -9   6   9        0.08       -4.54      4.54 o
  -8   6   9        3.30        1.61      4.76 o
  -7   6   9        1.63       -0.99      4.33 o
  -6   6   9       44.27       44.62      4.66 o
  -5   6   9       38.91       33.78      4.12 o
  -4   6   9       16.64       13.17      3.32 o
  -3   6   9       52.68       46.02      4.36 o
  -2   6   9        0.26       -2.04      2.04 o
  -1   6   9        3.67        1.45      2.31 o
   0   6   9       10.31        9.02      2.51 o
   1   6   9        2.07       -1.96      1.96 o
   2   6   9       23.96       22.53      4.37 o
   3   6   9      372.70      467.81     14.79 o
   4   6   9       16.07       13.78      3.96 o
   5   6   9       11.85        7.39      3.62 o
   6   6   9        0.03       -2.24      3.69 o
   7   6   9        6.30       -1.14      4.76 o
   8   6   9        1.50       -2.35      5.74 o
  -8   7   9        2.92       -3.45      4.19 o
  -7   7   9        6.19        0.78      4.05 o
  -6   7   9       13.21       13.68      4.36 o
  -5   7   9       11.43        5.67      3.30 o
  -4   7   9        0.65       -1.40      2.48 o
  -3   7   9       18.20       16.96      3.35 o
  -2   7   9       10.47       15.94      2.92 o
  -1   7   9      193.96      251.97      8.06 o
   0   7   9       44.21       40.44      3.76 o
   1   7   9       24.70       21.05      3.05 o
   2   7   9       48.11       59.81      5.15 o
   3   7   9       52.35       53.06      5.55 o
   4   7   9        0.03       -3.77      3.77 o
   5   7   9        0.13       -3.14      3.14 o
   6   7   9       57.27       54.59      8.56 o
   7   7   9        5.61        8.68      6.29 o
   8   7   9        1.96       -2.55      5.49 o
  -8   8   9        0.01       -3.12      4.88 o
  -7   8   9        0.30       -1.95      5.17 o
  -6   8   9        0.49       -3.94      4.07 o
  -5   8   9        0.37       -2.80      2.80 o
  -4   8   9      104.65       96.20      7.93 o
  -3   8   9      114.45      110.89      7.09 o
  -2   8   9      203.96      256.60      8.57 o
  -1   8   9      131.28      145.32      7.89 o
   0   8   9      103.99      115.00      8.32 o
   1   8   9        6.05        3.16      2.76 o
   2   8   9       69.03       60.34      5.97 o
   3   8   9        0.11       -3.96      3.96 o
   4   8   9        3.57       -3.99      3.99 o
   5   8   9        9.11        1.55      3.52 o
   6   8   9       19.00       17.30      7.10 o
   7   8   9        2.43        5.26      6.19 o
  -8   9   9        2.04        4.55      7.75 o
  -7   9   9        0.01       -4.04      4.04 o
  -6   9   9        6.32       -0.84      5.12 o
  -5   9   9        0.02       -3.36      3.36 o
  -4   9   9      193.17      218.11      9.05 o
  -3   9   9       15.68       12.35      2.94 o
  -2   9   9        1.04       -2.70      2.70 o
  -1   9   9       25.63       26.31      3.85 o
   0   9   9       14.67       15.22      3.42 o
   1   9   9       11.63        8.00      3.20 o
   2   9   9        7.78        9.96      4.72 o
   3   9   9       21.85       12.45      4.49 o
   4   9   9        0.21       -3.84      3.84 o
   5   9   9        2.39       -3.82      3.82 o
   6   9   9       11.42       10.84      5.88 o
   7   9   9        3.76        4.87      6.06 o
  -7  10   9        3.45       -3.67      4.18 o
  -6  10   9        0.15       -4.28      4.28 o
  -5  10   9       13.12       13.34      4.16 o
  -4  10   9        6.08       -1.66      3.10 o
  -3  10   9       37.54       44.46      4.52 o
  -2  10   9        0.37       -2.61      2.61 o
  -1  10   9       10.86        7.22      3.09 o
   0  10   9       16.85       19.42      3.76 o
   1  10   9        2.50        1.48      3.08 o
   2  10   9        3.25        5.90      4.23 o
   3  10   9        3.35       -0.57      3.72 o
   4  10   9        0.16       -3.99      3.99 o
   5  10   9        0.15       -4.66      4.66 o
   6  10   9        0.47       -5.01      5.01 o
  -6  11   9       12.10        5.26      4.17 o
  -5  11   9        3.57        1.69      3.40 o
  -4  11   9        1.08        1.09      2.87 o
  -3  11   9       12.70        9.44      3.77 o
  -2  11   9        5.83        5.73      3.56 o
  -1  11   9       10.53       12.88      3.78 o
   0  11   9       28.21       38.03      5.62 o
   1  11   9       90.52      100.76     11.67 o
   2  11   9       32.44       39.89      6.30 o
   3  11   9        7.47        3.64      4.00 o
   4  11   9        1.43       -2.78      4.68 o
   5  11   9        6.41       -0.56      5.52 o
   6  11   9        5.39       12.59      7.23 o
  -6  12   9        5.90       -1.15      3.85 o
  -5  12   9        0.02       -3.68      3.68 o
  -4  12   9        6.03        3.34      4.28 o
  -3  12   9        4.09        1.01      4.08 o
  -2  12   9       20.57       16.48      4.24 o
  -1  12   9        7.86       11.03      3.97 o
   0  12   9        1.15        1.39      3.68 o
   1  12   9        0.00       -3.46      3.46 o
   2  12   9        1.55       -2.18      3.75 o
   3  12   9        0.32       -2.57      4.13 o
   4  12   9       14.46        9.39      5.40 o
   5  12   9        8.63       13.71      5.91 o
  -5  13   9        3.02        4.31      4.05 o
  -4  13   9        0.50       -3.48      3.48 o
  -3  13   9        1.86        0.68      3.56 o
  -2  13   9       11.59       14.95      4.68 o
  -1  13   9        5.41        6.84      4.04 o
   0  13   9        0.50       -1.76      3.43 o
   1  13   9        0.13       -3.52      3.52 o
   2  13   9        0.72       -1.18      4.77 o
   3  13   9        1.10       -5.77      5.77 o
   4  13   9        3.27        3.09      6.02 o
  -3  14   9        0.37       -2.14      5.01 o
  -2  14   9       11.66       12.72      4.88 o
  -1  14   9       28.44       35.97      5.81 o
   0  14   9        0.01       -6.06      6.06 o
   1  14   9        7.85        9.78      5.94 o
   2  14   9        4.97       -0.14      5.30 o
   3  14   9       11.22       21.12     13.66 o
  -8   0  10        1.36       -1.86      5.00 o
  -6   0  10        0.09       -0.22      3.96 o
  -4   0  10      501.19      636.59     16.64 o
  -2   0  10       92.80       87.18     11.75 o
   0   0  10      119.45      114.66      8.13 o
   2   0  10      150.47      194.18      8.17 o
   4   0  10      110.41      129.89     17.20 o
   6   0  10      161.07      262.98     16.92 o
   8   0  10        0.33       30.56     11.43 o
  -9   1  10       36.58       70.15      9.12 o
  -8   1  10        4.17        1.95      4.10 o
  -7   1  10        6.40        4.63      3.41 o
  -6   1  10        0.12       -2.75      2.75 o
  -5   1  10       26.88       21.58      4.54 o
  -4   1  10       12.52        9.92      2.93 o
  -3   1  10      100.53       93.43      6.74 o
  -2   1  10       41.16       36.25      3.55 o
  -1   1  10       10.59        1.87      2.66 o
   0   1  10       42.37       38.05      3.17 o
   1   1  10        9.22        5.92      2.27 o
   2   1  10        0.00       -2.08      2.08 o
   3   1  10        0.72       -2.49      2.49 o
   4   1  10        4.27        2.35      3.81 o
   5   1  10      126.63      174.94      9.95 o
   6   1  10        8.35       16.78      7.49 o
   7   1  10       14.85       29.44      7.46 o
   8   1  10      123.32      226.78     24.20 o
  -9   2  10        3.48        1.56      4.25 o
  -8   2  10        2.97        4.21      4.10 o
  -7   2  10       17.71       19.88      4.54 o
  -6   2  10        1.37       -3.12      3.12 o
  -5   2  10       12.66        2.32      2.78 o
  -4   2  10        0.00       -2.46      2.46 o
  -3   2  10      160.18      222.47      7.96 o
  -2   2  10        6.52        2.51      2.38 o
  -1   2  10       10.07        5.50      2.69 o
   0   2  10       10.48        1.04      2.43 o
   1   2  10      113.59      125.85      5.93 o
   2   2  10        0.97       -2.06      2.06 o
   3   2  10        3.42       -1.35      2.52 o
   4   2  10       15.84       12.83      4.37 o
   5   2  10        4.77        8.95      4.64 o
   6   2  10       94.38      109.40      9.90 o
   7   2  10       15.16       20.62      6.53 o
   8   2  10        9.04        9.22      7.44 o
  -8   3  10        2.88       -3.52      4.10 o
  -7   3  10        2.31        0.86      3.74 o
  -6   3  10        0.25       -3.23      3.23 o
  -5   3  10        4.69       -0.16      3.28 o
  -4   3  10      118.93      122.55      7.66 o
  -3   3  10       83.87       78.05      7.27 o
  -2   3  10      605.69      783.40     11.87 o
  -1   3  10      229.33      286.41      7.97 o
   0   3  10       16.45        9.04      2.73 o
   1   3  10        5.51        0.16      2.50 o
   2   3  10        6.25        3.88      2.69 o
   3   3  10       13.64        4.59      3.37 o
   4   3  10       65.23       73.29      7.18 o
   5   3  10      183.77      299.59     13.45 o
   6   3  10       19.72       25.50      5.92 o
   7   3  10        7.43        4.14      5.63 o
   8   3  10        7.37       15.98      8.26 o
  -8   4  10        1.46       -4.40      4.40 o
  -7   4  10       19.26       26.90      5.36 o
  -6   4  10        3.72        1.03      3.52 o
  -5   4  10        0.10       -2.68      2.68 o
  -4   4  10       15.03       13.66      3.70 o
  -3   4  10      126.09      122.16      8.28 o
  -2   4  10      187.70      271.01      8.89 o
  -1   4  10      211.77      280.64      8.44 o
   0   4  10        0.01       -1.17      2.69 o
   1   4  10       15.56        9.26      3.23 o
   2   4  10       17.50       10.27      3.68 o
   3   4  10       76.18       84.28      5.67 o
   4   4  10        7.02        9.49      3.98 o
   5   4  10       39.00       54.86      6.54 o
   6   4  10       10.46       12.56      5.84 o
   7   4  10       10.96        8.58      5.80 o
   8   4  10        3.73      -14.14     14.14 o
  -8   5  10        0.78        2.94      5.09 o
  -7   5  10       21.67       25.07      7.04 o
  -6   5  10        0.00       -3.49      3.49 o
  -5   5  10        8.80        5.50      3.68 o
  -4   5  10        5.05       -3.15      3.15 o
  -3   5  10       16.82       11.97      3.58 o
  -2   5  10      116.19      111.57      7.03 o
  -1   5  10       19.40       19.77      3.85 o
   0   5  10      286.38      353.75      8.65 o
   1   5  10       43.14       57.01      5.39 o
   2   5  10       17.91        8.36      3.74 o
   3   5  10        3.95        0.51      3.37 o
   4   5  10       23.89       21.27      4.58 o
   5   5  10        8.83       12.33      4.63 o
   6   5  10        1.69       -4.57      4.57 o
   7   5  10        1.41       -1.24      4.94 o
  -8   6  10        0.00       -1.29      4.95 o
  -7   6  10        5.89        3.48      4.56 o
  -6   6  10        1.45       -3.47      4.12 o
  -5   6  10        7.43       -3.36      3.64 o
  -4   6  10       17.62        9.73      3.52 o
  -3   6  10       52.96       49.00      4.56 o
  -2   6  10      348.53      437.42     11.09 o
  -1   6  10       13.27       26.89      4.07 o
   0   6  10      293.29      422.21     10.29 o
   1   6  10        0.08       -2.24      3.50 o
   2   6  10       20.95       17.55      4.15 o
   3   6  10       23.41       14.87      4.53 o
   4   6  10        4.85       -3.64      3.64 o
   5   6  10       19.63       22.86      5.08 o
   6   6  10       10.34        7.13      4.91 o
   7   6  10        0.58       -7.44      7.44 o
  -7   7  10        2.83       -1.59      5.31 o
  -6   7  10        3.16       -3.36      3.66 o
  -5   7  10        0.02       -1.77      3.24 o
  -4   7  10        3.11       -1.60      3.22 o
  -3   7  10        0.03       -2.31      2.31 o
  -2   7  10       26.82       28.26      3.82 o
  -1   7  10      193.27      251.04     11.50 o
   0   7  10      200.81      292.10      9.36 o
   1   7  10       35.06       39.97      5.04 o
   2   7  10       19.41       17.09      4.46 o
   3   7  10       14.45        8.82      4.51 o
   4   7  10        0.00       -3.71      3.71 o
   5   7  10        1.18       -3.65      3.65 o
   6   7  10       27.46       18.98      7.49 o
   7   7  10        0.85        1.11      6.94 o
  -7   8  10        0.07       -4.65      4.65 o
  -6   8  10        4.85       -1.46      4.94 o
  -5   8  10       43.57       46.39      7.00 o
  -4   8  10       16.30       10.50      3.45 o
  -3   8  10       12.03       10.84      3.10 o
  -2   8  10       14.98       17.07      3.77 o
  -1   8  10       28.68       31.62      4.76 o
   0   8  10       32.34       41.15      6.78 o
   1   8  10       23.33       23.15      5.52 o
   2   8  10       73.23       92.01      8.45 o
   3   8  10        8.09        1.61      4.15 o
   4   8  10       15.88       11.41      5.22 o
   5   8  10        1.24       -1.24      4.21 o
   6   8  10        8.35        5.60      8.76 o
  -7   9  10        0.09       -1.01      9.33 o
  -6   9  10        0.02       -4.32      4.32 o
  -5   9  10        3.04       -3.65      3.65 o
  -4   9  10        1.48       -1.08      3.06 o
  -3   9  10       17.78       18.06      3.80 o
  -2   9  10        8.76        4.87      3.29 o
  -1   9  10        2.63        4.25      4.68 o
   0   9  10        2.10        5.07      4.44 o
   1   9  10       16.83       20.95      4.54 o
   2   9  10       35.08       47.01      6.42 o
   3   9  10       12.82        8.20      5.83 o
   4   9  10        0.99       -5.33      5.33 o
   5   9  10        2.70        4.05      5.42 o
   6   9  10        0.60        4.07      5.51 o
  -6  10  10        2.32       -5.02      5.02 o
  -5  10  10       10.81        5.26      3.52 o
  -4  10  10        2.18       -2.60      3.27 o
  -3  10  10       14.23       17.11      3.88 o
  -2  10  10       16.06       15.65      4.15 o
  -1  10  10        3.14       -2.00      4.30 o
   0  10  10       12.54       14.94      5.03 o
   1  10  10       85.76       96.81      7.05 o
   2  10  10       44.76       63.48      7.16 o
   3  10  10       11.88       11.84      5.94 o
   4  10  10        0.31       -4.67      4.67 o
   5  10  10        0.19       -5.89      5.89 o
  -5  11  10        0.30       -3.32      3.88 o
  -4  11  10       12.78       12.38      6.20 o
  -3  11  10        2.99        4.08      3.98 o
  -2  11  10        0.60       -3.25      3.69 o
  -1  11  10       18.10       18.74      5.32 o
   0  11  10       11.66       12.32      4.84 o
   1  11  10       12.94       15.49      5.29 o
   2  11  10        1.24       -0.93      5.34 o
   3  11  10        4.97        0.84      7.49 o
   4  11  10        0.01       -6.47      6.47 o
  -4  12  10        2.81        7.04      4.27 o
  -3  12  10       16.96       23.99      5.22 o
  -2  12  10       30.45       28.40      5.09 o
  -1  12  10       20.53       28.12      6.04 o
   0  12  10       16.87       24.53      5.68 o
   1  12  10        1.12       -4.48      4.48 o
   2  12  10        1.15       -4.68      4.68 o
   3  12  10        9.76        7.99      5.78 o
  -3  13  10        1.42       -1.47      4.39 o
  -2  13  10        2.04        0.69      4.64 o
  -1  13  10       26.46       32.63      6.96 o
   0  13  10        1.42        2.17      5.48 o
   1  13  10        0.19       -1.60      5.47 o
   2  13  10        0.77       -0.99      5.33 o
  -7   0  11        0.72       -6.33      6.33 o
  -5   0  11        0.15       -3.53      3.53 o
  -3   0  11       11.86        5.89      4.52 o
  -1   0  11       24.66       15.70      5.35 o
   1   0  11       77.54       76.45      5.96 o
   3   0  11       10.49       10.31      6.02 o
   5   0  11       39.55       34.50     15.20 o
   7   0  11      237.95      469.43     66.17 o
  -8   1  11       12.99       14.22      5.72 o
  -7   1  11       10.27        8.60      4.21 o
  -6   1  11        0.58       -0.12      3.85 o
  -5   1  11        9.01        2.62      4.33 o
  -4   1  11        1.16       -2.97      2.97 o
  -3   1  11       34.86       30.48      3.72 o
  -2   1  11       92.41       85.91      6.95 o
  -1   1  11       88.83       98.08      6.13 o
   0   1  11       15.62       14.59      2.93 o
   1   1  11        2.46       -0.10      2.32 o
   2   1  11        8.35        9.59      2.96 o
   3   1  11       40.53       56.51      6.23 o
   4   1  11       16.78        9.98      5.29 o
   5   1  11        8.53        4.74      5.62 o
   6   1  11       13.06       21.09      8.00 o
   7   1  11       22.80       45.60      9.13 o
  -8   2  11        9.20        6.41      4.74 o
  -7   2  11       48.55       69.02      7.61 o
  -6   2  11        0.06       -2.52      3.39 o
  -5   2  11        9.53        5.24      3.61 o
  -4   2  11        1.66       -3.06      3.06 o
  -3   2  11       17.04       15.36      3.41 o
  -2   2  11        0.07       -3.08      3.08 o
  -1   2  11        2.00       -2.75      2.75 o
   0   2  11      150.51      173.39      6.85 o
   1   2  11       58.36       59.02      4.03 o
   2   2  11      116.80      148.63      9.13 o
   3   2  11        0.77       -3.02      3.02 o
   4   2  11       22.10       27.52      5.78 o
   5   2  11        4.23        3.27      5.27 o
   6   2  11       34.03       49.60      9.30 o
   7   2  11       23.35       24.78      6.73 o
  -8   3  11       15.80       31.31     20.20 o
  -7   3  11       17.33       26.42      5.19 o
  -6   3  11        6.22        5.26      3.92 o
  -5   3  11       27.19       29.58      5.31 o
  -4   3  11        3.84        1.59      3.58 o
  -3   3  11        5.50        7.25      3.43 o
  -2   3  11      210.37      272.47     10.18 o
  -1   3  11       17.94       26.01      4.79 o
   0   3  11       68.60       59.39      5.04 o
   1   3  11        0.17       -2.90      2.90 o
   2   3  11        0.01       -3.26      3.26 o
   3   3  11        0.26       -3.36      3.36 o
   4   3  11       13.99        6.89      6.17 o
   5   3  11       14.53       17.99      6.03 o
   6   3  11        0.35       -3.70      5.32 o
   7   3  11       15.65       14.58      7.87 o
  -7   4  11       20.03       24.21      5.52 o
  -6   4  11       15.05       34.67      6.21 o
  -5   4  11       15.60       14.35      4.12 o
  -4   4  11        7.63        0.54      3.41 o
  -3   4  11        1.67       -3.10      3.10 o
  -2   4  11       13.87       17.94      3.97 o
  -1   4  11      107.89      113.19      6.53 o
   0   4  11        0.00       -2.44      2.79 o
   1   4  11        1.82       -0.62      3.39 o
   2   4  11        4.18        0.46      3.14 o
   3   4  11        0.58       -1.16      3.19 o
   4   4  11        0.02       -1.49      4.13 o
   5   4  11       33.15       46.07      6.55 o
   6   4  11       10.87       11.25      5.60 o
  -7   5  11        0.20       -1.92      4.66 o
  -6   5  11       10.46       11.16      5.24 o
  -5   5  11        5.59        3.00      3.58 o
  -4   5  11       11.69        6.61      3.89 o
  -3   5  11       12.78        4.66      3.15 o
  -2   5  11       27.90       30.07      4.51 o
  -1   5  11       22.68       30.61      4.54 o
   0   5  11        2.93        2.95      3.92 o
   1   5  11       13.26       11.67      5.43 o
   2   5  11        2.50       -0.92      3.90 o
   3   5  11        2.73       -2.41      3.63 o
   4   5  11        0.00       -3.50      3.50 o
   5   5  11       16.09       10.70      5.46 o
   6   5  11        0.73       -0.66      5.78 o
  -7   6  11        5.37       -2.73      4.87 o
  -6   6  11        0.20       -4.49      4.49 o
  -5   6  11        2.98       -2.35      3.91 o
  -4   6  11       10.66        7.15      3.79 o
  -3   6  11        0.23       -2.42      3.36 o
  -2   6  11        5.16       -3.59      3.59 o
  -1   6  11       19.09       16.13      4.49 o
   0   6  11      317.75      457.05     13.09 o
   1   6  11       22.88       21.53      4.45 o
   2   6  11        5.28        1.16      3.76 o
   3   6  11        0.55       -3.78      3.78 o
   4   6  11        5.46        3.06      4.40 o
   5   6  11        4.40        3.81      5.22 o
   6   6  11       11.55        8.48      5.95 o
  -6   7  11       10.98       10.91      5.77 o
  -5   7  11        6.04        7.82      3.87 o
  -4   7  11        0.11       -3.06      3.06 o
  -3   7  11       11.80        3.92      3.70 o
  -2   7  11       21.21       13.77      4.75 o
  -1   7  11        6.49        5.12      3.84 o
   0   7  11      175.59      280.57     11.53 o
   1   7  11      174.45      270.14     12.01 o
   2   7  11       14.26       12.37      4.44 o
   3   7  11        0.10       -3.89      3.89 o
   4   7  11        0.23       -4.13      4.13 o
   5   7  11        0.07       -3.07      4.54 o
  -6   8  11        0.99       -4.27      4.27 o
  -5   8  11        4.16       -1.65      3.61 o
  -4   8  11        0.93       -2.89      2.89 o
  -3   8  11        0.04       -3.97      3.97 o
  -2   8  11       16.14       19.05      5.30 o
  -1   8  11        0.34       -3.24      3.24 o
   0   8  11        0.01       -1.24      4.84 o
   1   8  11        4.64       20.20      5.97 o
   2   8  11       14.34       33.08      6.90 o
   3   8  11       41.35       46.14      6.87 o
   4   8  11        2.97       -2.10      4.56 o
   5   8  11       10.77        4.48      5.16 o
  -5   9  11       20.88       21.04      5.00 o
  -4   9  11        0.00       -3.36      3.36 o
  -3   9  11        0.92       -4.08      4.08 o
  -2   9  11        6.42       -2.04      4.74 o
  -1   9  11        1.02        3.14      4.24 o
   0   9  11       27.96       36.64      5.66 o
   1   9  11        0.41        4.88      4.45 o
   2   9  11       31.89       36.08      6.91 o
   3   9  11        0.95       -1.82      4.88 o
   4   9  11        7.70        0.44      5.08 o
  -4  10  11        2.36        2.18      5.52 o
  -3  10  11        7.47        5.33      5.84 o
  -2  10  11        2.93       -2.45      4.79 o
  -1  10  11       23.50       23.81      5.16 o
   0  10  11       20.49       22.39      5.60 o
   1  10  11       54.93       84.52      7.61 o
   2  10  11       42.87       59.88     10.56 o
   3  10  11       20.81       22.12      7.06 o
   4  10  11        2.90       -7.00     10.17 o
  -3  11  11       14.23       14.65      5.46 o
  -2  11  11        5.30        2.21      4.53 o
  -1  11  11       10.80       10.86      5.13 o
   0  11  11       20.43       18.19      5.49 o
   1  11  11       27.06       27.23      6.18 o
   2  11  11       28.06       30.64      6.20 o
  -1  12  11        0.44        3.73      5.60 o
   0  12  11        7.73       16.20      6.57 o
   1  12  11        0.83       -8.08     15.15 o
  -6   0  12        0.60        2.52      7.72 o
  -4   0  12       26.42       34.19      7.87 o
  -2   0  12       30.55       30.13      8.09 o
   0   0  12       10.77        5.27      4.21 o
   2   0  12      244.25      339.96     15.26 o
   4   0  12        5.49        2.67      7.30 o
   6   0  12        5.37        3.54     11.07 o
  -7   1  12        6.00        5.31      7.61 o
  -6   1  12        5.98        4.02      4.81 o
  -5   1  12       16.09       21.19      4.43 o
  -4   1  12        4.02        4.42      3.72 o
  -3   1  12        8.52        1.11      3.56 o
  -2   1  12        5.33        1.68      3.24 o
  -1   1  12        1.97       -1.63      4.01 o
   0   1  12       12.32        7.74      3.48 o
   1   1  12        0.55       -3.14      3.68 o
   2   1  12        7.38       11.35      4.69 o
   3   1  12        2.22        4.80      4.41 o
   4   1  12       13.45       10.66      7.08 o
   5   1  12        0.52       -4.18      5.99 o
   6   1  12        5.77        7.05      7.31 o
  -6   2  12        0.15       -3.89      3.89 o
  -5   2  12        1.77       -2.77      3.73 o
  -4   2  12        1.72       -2.66      3.79 o
  -3   2  12        0.03       -3.57      3.57 o
  -2   2  12       12.33        6.50      5.37 o
  -1   2  12       40.46       43.41      5.38 o
   0   2  12       13.34       15.33      3.38 o
   1   2  12        9.21       17.23      4.38 o
   2   2  12        6.66        7.95      4.04 o
   3   2  12        0.03       -2.62      3.89 o
   4   2  12        7.68       14.29      5.63 o
   5   2  12        1.25        1.24      6.20 o
  -6   3  12       28.46       43.91      5.91 o
  -5   3  12        0.38       -3.92      3.92 o
  -4   3  12        0.28       -0.63      3.88 o
  -3   3  12        0.18       -3.20      3.20 o
  -2   3  12        1.14       -3.52      4.20 o
  -1   3  12        0.00       -3.35      3.35 o
   0   3  12      111.60      134.63      8.28 o
   1   3  12       29.40       24.54      4.08 o
   2   3  12        2.96       -0.76      3.60 o
   3   3  12        1.12       -4.32      4.49 o
   4   3  12        0.13       -1.05      4.99 o
   5   3  12        1.09       -0.97      5.23 o
  -6   4  12        7.20        8.02      4.88 o
  -5   4  12        0.09       -2.81      3.70 o
  -4   4  12        6.23        2.00      3.51 o
  -3   4  12        5.73        5.61      3.98 o
  -2   4  12        0.11       -3.25      3.25 o
  -1   4  12       53.42       57.15      6.11 o
   0   4  12        5.21       -1.92      4.27 o
   1   4  12        0.01       -3.76      3.76 o
   2   4  12        5.19        2.16      3.80 o
   3   4  12        4.66        1.13      3.79 o
   4   4  12        0.03        0.24      4.62 o
   5   4  12        1.50       -2.24      6.70 o
  -6   5  12       25.38       23.80      5.52 o
  -5   5  12        3.01       -3.85      3.85 o
  -4   5  12        0.46       -3.78      3.78 o
  -3   5  12        0.57       -3.20      3.20 o
  -2   5  12        0.81       -3.82      3.82 o
  -1   5  12       28.32       32.66      4.96 o
   0   5  12       64.15       90.89      7.24 o
   1   5  12        5.91       10.31      5.04 o
   2   5  12        2.97       -0.47      3.72 o
   3   5  12       10.78        7.14      4.31 o
   4   5  12        5.72        2.53      5.10 o
   5   5  12        5.58        8.89      5.94 o
  -5   6  12       21.28       26.69      5.78 o
  -4   6  12        0.02       -1.03      3.38 o
  -3   6  12        0.03       -3.64      3.64 o
  -2   6  12        0.00       -2.25      4.02 o
  -1   6  12        0.11       -1.63      4.19 o
   0   6  12       35.72       43.69      6.20 o
   1   6  12       76.50      132.63      9.40 o
   2   6  12        0.28        3.19      4.12 o
   3   6  12        5.75       -3.51      4.24 o
   4   6  12       13.91       12.10      6.19 o
  -5   7  12       18.99        8.87      4.87 o
  -4   7  12       14.25       14.78      4.72 o
  -3   7  12       22.10       18.91      6.38 o
  -2   7  12        6.29        5.33      4.32 o
  -1   7  12        4.28        0.05      4.68 o
   0   7  12       21.95       19.06      5.33 o
   1   7  12        0.83        4.82      6.75 o
   2   7  12        8.93        8.19      5.76 o
   3   7  12        0.02       -4.25      4.39 o
   4   7  12        0.58       -5.30      5.30 o
  -4   8  12        0.23       -4.53      4.53 o
  -3   8  12        0.05       -3.66      4.16 o
  -2   8  12        1.07       -3.87      3.87 o
  -1   8  12        0.51       -4.30      4.30 o
   0   8  12        5.76        2.24      4.80 o
   1   8  12       12.19       16.00      5.39 o
   2   8  12        0.74        1.35      7.34 o
   3   8  12        0.29        2.57      7.72 o
  -3   9  12        2.12        0.37      5.20 o
  -2   9  12        0.41       -4.84      4.84 o
  -1   9  12        9.83        8.74      6.30 o
   0   9  12        0.03       -2.55      4.81 o
   1   9  12        3.95       10.18      6.31 o
   2   9  12      163.66      254.47     41.32 o
  -2  10  12        0.25       -0.71      9.98 o
  -1  10  12        0.58       -5.54      5.54 o
   0  10  12       16.85       13.94      6.04 o
   1  10  12        3.74       -3.33      8.91 o
  -5   0  13       37.91       49.88      8.89 o
  -3   0  13       16.93       30.80      9.96 o
  -1   0  13        0.00       -6.96      7.13 o
   1   0  13        1.65       -2.08     10.94 o
   3   0  13       44.47       37.24     16.22 o
  -5   1  13       14.50       24.88      5.50 o
  -4   1  13        1.18        0.43      4.65 o
  -3   1  13        0.00       -3.08      5.75 o
  -2   1  13        3.33        1.22      4.54 o
  -1   1  13        0.07       -4.51      4.51 o
   0   1  13       12.37       10.79      5.01 o
   1   1  13       41.29       29.93      8.63 o
   2   1  13       23.16       14.28     10.45 o
   3   1  13        0.68       12.17      6.82 o
   4   1  13        5.03       11.94      6.56 o
  -5   2  13        8.07        4.45      5.27 o
  -4   2  13       18.25       16.72      4.87 o
  -3   2  13        0.97       -0.06      5.02 o
  -2   2  13        1.22       -1.73      5.58 o
  -1   2  13        0.22       -3.66      3.66 o
   0   2  13        5.59        2.59      4.40 o
   1   2  13        0.16        3.33      4.31 o
   2   2  13        1.29       -2.59      5.66 o
   3   2  13       10.56       10.09      5.94 o
   4   2  13        4.41        2.69      6.87 o
  -5   3  13        2.74       -1.73      8.76 o
  -4   3  13        4.99        4.98      4.86 o
  -3   3  13        1.57       -4.12      4.12 o
  -2   3  13        3.94       -1.82      4.69 o
  -1   3  13       16.49       18.96      4.66 o
   0   3  13        7.31        5.35      5.84 o
   1   3  13        4.11       -1.40      5.00 o
   2   3  13        2.43       -2.59      4.52 o
   3   3  13        5.26       16.14      6.26 o
   4   3  13       29.57       66.16     21.72 o
  -4   4  13       15.92       27.28      4.83 o
  -3   4  13       24.64       20.87      6.46 o
  -2   4  13        1.44       -5.57      5.57 o
  -1   4  13        0.01       -2.89      6.36 o
   0   4  13        0.30       -4.82      4.82 o
   1   4  13        8.33        8.14      4.46 o
   2   4  13       13.21       16.40      5.61 o
   3   4  13       16.24       16.46      5.66 o
  -4   5  13        0.19       -4.04      4.04 o
  -3   5  13        2.79       -4.22      4.22 o
  -2   5  13        4.53       -3.16      4.56 o
  -1   5  13        8.08       -3.86      5.46 o
   0   5  13        6.04        4.38      5.72 o
   1   5  13        8.47       12.88      5.15 o
   2   5  13        9.73        4.85      5.74 o
   3   5  13        3.36        0.67      7.56 o
  -3   6  13        4.65        0.72      5.66 o
  -2   6  13        0.01       -4.79      4.79 o
  -1   6  13        2.98       10.11      5.48 o
   0   6  13        3.60        1.18      5.92 o
   1   6  13        1.79       -3.53      5.31 o
   2   6  13       14.19       13.92      5.46 o
  -2   7  13        1.57        4.71      5.64 o
  -1   7  13        4.83        1.59      4.98 o
   0   7  13        1.67       -0.82      5.05 o
   1   7  13        0.04       -3.81      5.52 o
  -2   0  14       12.63       21.49      9.10 o
   0   0  14        0.18        4.04     16.16 o
  -2   1  14       20.87       33.96      9.58 o
  -1   1  14        1.28        0.06      6.29 o
   0   1  14        0.15        2.39      8.42 o
   1   1  14        4.38        4.27     11.96 o
  -1   2  14        0.85        1.15      7.20 o
   0   2  14        7.98        2.39      7.79 o
 
